# Supplementary material for: Transcriptomic Profiling of Embryogenic and Non-Embryogenic Callus Provides New Insight into the Nature of Recalcitrance in Cannabis
Source: Int J Mol Sci. 2023 Sep 27;24(19):14625. doi: 10.3390/ijms241914625 (PMC10572465; doi:10.3390/ijms241914625)
Supplement: Supplementary file 1 [file ijms-24-14625-s001.zip]

Archive with 1 entries (1 files):
- ijms-2562349-supplementary.xlsx
