# Supplementary material for: Transcriptomic Profiling of Embryogenic and Non-Embryogenic Callus Provides New Insight into the Nature of Recalcitrance in Cannabis
Source: Int J Mol Sci. 2023 Sep 27;24(19):14625. doi: 10.3390/ijms241914625 (PMC10572465; doi:10.3390/ijms241914625)
Supplement: Supplementary file 1 [file ijms-24-14625-s001.zip › ijms-2562349-supplementary.xlsx]

## Sheet: Table S1
Table S1. List of expressed genes (RC:Rooty Callus; NEC: Non-Embryogenic Callus; EC: Embryogenic Callus).
GeneID	Read count
	RC-Rep1	RC-Rep2	RC-Rep3	NEC-Rep1	NEC-Rep2	NEC-Rep3	EC-Rep1	EC-Rep2	EC-Rep3
LOC115705987	224	337	285	136	120	280	351	354	385
LOC115706290	128	236	201	109	215	278	167	210	283
LOC115707251	525	557	368	223	348	427	434	523	425
LOC115705027	106	137	94	28	54	35	95	82	66
LOC115705026	94	157	60	120	55	143	57	33	96
LOC115706851	103	110	114	34	63	89	85	136	133
LOC115706946	44	145	69	12	66	67	102	163	54
LOC115706378	582	491	390	204	333	520	557	470	506
LOC115706602	315	518	369	204	250	394	437	515	437
LOC115703642	88	99	56	10	32	20	61	48	40
LOC115706199	751	1041	849	296	512	513	850	807	756
LOC115703583	267	321	251	120	181	299	273	301	352
LOC115706609	3	8	7	0	6	14	18	8	33
LOC115705473	17	11	6	10	4	20	19	10	13
LOC115705474	485	694	472	385	543	766	553	705	532
LOC115705457	478	633	507	212	262	413	593	594	390
LOC115707511	25	89	72	37	77	38	44	97	10
LOC115707358	339	396	300	140	256	263	277	308	229
LOC115708320	360	528	358	137	235	414	357	390	594
LOC115705131	3837	3753	1848	1153	1992	2486	3207	3640	1951
LOC115705132	597	495	521	207	282	540	471	394	1682
LOC115707478	11	25	13	15	11	25	10	16	22
LOC115705427	267	255	240	55	119	154	280	287	197
LOC115705994	577	813	679	333	405	700	744	795	933
LOC115705376	455	589	541	164	217	358	582	534	623
LOC115705190	398	647	343	154	290	838	506	450	324
LOC115708280	9	25	10	11	8	5	10	16	8
LOC115705923	74	10	10	7	5	7	16	9	25
LOC115705543	219	417	277	128	142	198	293	349	317
LOC115705545	2987	3998	2696	1316	1764	2511	3147	3174	3929
LOC115705544	399	593	527	316	294	532	692	603	655
LOC115703671	787	1164	830	330	616	1018	747	803	706
LOC115703828	417	483	356	249	238	684	503	477	489
LOC115703834	14	18	13	2	12	15	6	13	8
LOC115703830	238	457	290	110	141	352	349	305	335
LOC115703831	470	714	619	250	271	391	654	576	622
LOC115703827	54	91	74	21	35	40	101	95	70
LOC115703829	637	376	237	231	492	515	267	340	111
LOC115703832	110	122	100	41	47	72	88	76	76
LOC115707676	105	165	89	65	60	182	109	100	62
LOC115706085	13	46	25	4	4	11	49	33	18
LOC115704967	1672	1681	1199	767	1077	1674	1651	1758	1454
LOC115704964	173	256	155	38	59	48	152	182	93
LOC115704966	216	270	226	54	71	54	277	229	156
LOC115707644	326	244	143	311	410	812	269	299	420
LOC115704343	10	24	5	7	11	5	12	7	3
LOC115707598	360	401	309	234	272	607	418	394	560
LOC115706680	29	27	13	0	0	0	3	25	2
LOC115705836	243	256	261	91	137	159	305	291	255
LOC115704757	198	191	107	112	121	261	232	199	208
LOC115708099	88	47	49	73	108	145	22	11	9
LOC115704724	46	57	45	28	17	31	43	45	32
LOC115706101	598	654	635	322	338	508	735	638	710
LOC115708242	128	141	106	89	100	168	140	174	208
LOC115705444	1510	1738	1610	2669	2180	7587	2020	2430	4147
LOC115705445	9	19	17	29	36	50	20	15	53
LOC115705446	5	8	0	16	12	13	12	3	2
LOC115705988	904	962	780	624	841	1810	1127	1010	1002
LOC115706604	36	34	24	23	47	130	27	35	44
LOC115704997	206	335	283	187	237	377	403	365	546
LOC115703638	86	179	100	53	89	120	108	107	162
LOC115706877	78	164	155	17	18	17	193	136	247
LOC115706647	184	154	90	44	97	101	161	150	124
LOC115705454	131	160	186	32	38	65	178	121	118
LOC115705453	627	628	516	134	205	265	751	529	576
LOC115706679	4	7	3	4	9	11	10	12	14
LOC115708342	18	14	11	1	0	6	10	5	6
LOC115705870	20	14	15	106	41	244	9	17	16
LOC115705432	158	214	135	179	306	462	186	167	172
LOC115708339	30	36	26	0	0	2	43	34	52
LOC115708225	59	68	44	64	39	98	52	64	97
LOC115706158	431	774	533	271	168	742	825	639	817
LOC115704697	13	25	5	62	52	212	39	64	54
LOC115708235	187	96	88	19	4	27	54	81	3
LOC115708479	12	11	6	2	2	4	17	3	0
LOC115705061	23	19	6	43	29	112	7	14	5
LOC115705071	62	65	59	21	48	43	33	22	32
LOC115705632	2414	1668	1032	2659	2915	6007	2114	2047	1676
LOC115706715	1648	1051	626	860	1090	1870	1795	1562	1189
LOC115706107	96	100	38	33	21	44	111	116	79
LOC115706301	123	146	132	14	5	58	160	162	263
LOC115707406	2	10	0	15	11	13	4	4	0
LOC115705140	399	307	212	196	263	315	379	435	249
LOC115705137	130	140	108	145	138	273	174	150	263
LOC115705136	115	181	217	193	200	378	231	234	308
LOC115705135	504	638	461	189	462	421	436	531	315
LOC115706583	47	119	59	29	64	154	110	77	90
LOC115707561	248	278	266	95	198	175	249	247	222
LOC115706584	5	13	5	7	10	19	19	8	15
LOC115706586	107	129	63	90	73	161	105	130	137
LOC115706577	161	239	214	40	54	75	291	270	172
LOC115706585	29	12	17	44	44	89	29	26	36
LOC115706581	30	13	15	14	18	7	16	24	12
LOC115706576	0	0	0	18	17	26	1	1	0
LOC115706113	314	403	243	101	207	251	313	278	290
LOC115708063	350	375	247	84	131	108	301	253	208
LOC115705521	2867	4099	2066	2150	3353	6198	3610	4327	3018
LOC115707412	544	927	703	553	748	1106	877	832	840
LOC115706079	2876	2890	2282	1187	1384	2322	3154	2827	2255
LOC115703659	15	21	10	3	6	0	6	7	13
LOC115703872	69	97	69	39	22	45	65	48	58
LOC115705439	195	183	183	58	65	122	162	195	225
LOC115705438	82	89	57	27	66	42	63	45	47
LOC115706062	1070	1191	755	249	456	395	759	729	660
LOC115708108	28	18	37	17	21	21	29	22	16
LOC115704746	11	41	15	14	15	37	17	15	17
LOC115706157	26	20	31	7	29	35	42	58	40
LOC115708353	130	127	114	62	72	98	100	107	92
LOC115704762	35	42	36	11	11	5	29	36	54
LOC115704763	38	83	60	22	25	73	67	73	58
LOC115704761	46	86	52	4	6	10	58	50	23
LOC115706802	123	133	111	62	82	116	150	187	136
LOC115705099	27	20	30	5	13	4	48	35	40
LOC115708213	157	152	137	33	43	85	150	152	133
LOC115706037	118	152	144	86	134	180	175	132	116
LOC115705501	39	6	9	0	0	4	1	9	0
LOC115707544	159	149	127	20	86	46	149	153	88
LOC115708308	67	92	56	24	29	36	93	72	96
LOC115707743	15	27	16	8	7	19	16	20	6
LOC115707101	39	39	18	18	31	64	36	39	40
LOC115706048	244	312	225	112	183	181	267	272	153
LOC115706049	550	581	421	153	300	288	478	499	563
LOC115706561	323	580	402	70	130	211	413	380	432
LOC115707087	10	18	11	12	6	7	13	23	4
LOC115708278	64	110	53	197	209	415	76	86	126
LOC115704987	106	107	61	74	62	100	92	68	73
LOC115704989	33	17	17	12	8	17	26	25	13
LOC115703647	24	7	5	22	24	101	10	13	14
LOC115703617	22	47	19	3	8	8	19	22	9
LOC115707167	0	0	0	7	19	30	0	0	0
LOC115706709	617	792	565	249	316	376	806	642	569
LOC115704744	64	80	63	27	39	75	54	77	97
LOC115705628	181	200	156	146	171	296	161	143	71
LOC115705422	30	43	44	9	1	10	58	42	51
LOC115705067	1713	1619	1156	735	1075	1322	1272	1316	1194
LOC115705102	8	15	15	5	16	25	13	4	0
LOC115705821	42	78	56	154	81	549	56	79	43
LOC115705586	26	100	125	44	27	53	82	43	18
LOC115706216	40	142	133	33	36	60	68	87	167
LOC115704795	16	5	8	6	15	4	2	14	8
LOC115705909	674	670	392	152	181	332	577	633	477
LOC115706611	211	293	292	147	113	242	284	245	283
LOC115704931	218	102	23	281	255	437	215	822	127
LOC115706596	7	2	0	9	30	24	4	7	0
LOC115705624	63	77	69	95	150	108	55	67	114
LOC115707691	136	485	362	71	47	87	336	315	233
LOC115707015	16	32	14	8	16	21	14	7	5
LOC115706723	2297	3209	2223	738	988	1233	2315	2273	2615
LOC115703859	134	121	115	45	73	42	120	117	151
LOC115703693	159	253	144	76	106	178	139	141	122
LOC115707804	212	421	399	23	17	37	313	225	279
LOC115704268	6	9	6	1	2	0	25	7	22
LOC115706279	21	27	33	14	15	14	17	33	43
LOC115705163	215	256	249	63	55	135	311	310	304
LOC115706948	467	663	441	1	3	5	537	508	635
LOC115705522	139	140	63	5	2	13	76	55	33
LOC115705072	4	3	4	5	31	35	10	3	2
LOC115707220	129	218	192	27	12	54	123	95	167
LOC115708330	23	45	32	9	3	4	29	31	25
LOC115706202	89	138	153	55	51	47	109	86	129
LOC115704108	8	24	29	4	5	10	37	28	60
LOC115707452	95	104	57	9	35	40	57	42	67
LOC115705198	311	396	317	136	196	327	381	332	238
LOC115705872	848	1477	1166	490	411	868	1267	1227	1440
LOC115703705	9	33	16	8	12	25	38	42	9
LOC115705160	240	275	181	473	845	1178	274	305	288
LOC115705158	18	27	9	0	2	8	9	5	15
LOC115705157	759	951	636	51	83	149	777	881	682
LOC115708118	135	179	104	139	92	163	143	188	177
LOC115705196	993	1692	1009	1526	1369	3226	1329	1477	1388
LOC115705227	491	412	358	63	155	123	337	310	224
LOC115707767	13	11	5	10	25	11	7	10	12
LOC115703621	206	46	33	5	23	21	51	45	55
LOC115707976	3	14	18	1	4	16	12	13	5
LOC115705510	862	857	759	394	485	868	867	860	747
LOC115705414	560	832	595	384	393	593	743	755	813
LOC115705903	481	528	448	243	262	563	550	493	586
LOC115705472	195	233	161	53	27	59	204	195	275
LOC115705471	54	75	52	124	154	199	56	90	70
LOC115705470	2	2	1	20	16	65	0	1	3
LOC115705066	63	195	212	109	88	268	189	197	330
LOC115705373	403	1353	1567	54	33	71	715	459	488
LOC115705374	21	240	232	89	76	67	104	94	155
LOC115707451	287	343	271	223	289	452	397	372	405
LOC115703612	81	109	51	61	40	118	67	97	115
LOC115706397	1961	2550	1441	600	1131	1254	1660	1714	1826
LOC115705433	374	491	427	147	218	245	438	425	319
LOC115703716	4	25	8	26	29	26	18	17	8
LOC115707654	65	64	28	16	22	39	56	44	35
LOC115703720	13	24	20	7	10	39	17	20	17
LOC115707742	129	132	100	70	50	179	132	137	344
LOC115705056	217	577	663	76	73	176	615	572	889
LOC115707294	228	913	526	575	526	896	586	564	517
LOC115705393	156	129	79	22	42	18	114	101	34
LOC115707235	415	240	282	108	150	177	331	251	356
LOC115705481	305	543	355	108	229	200	449	406	182
LOC115706324	20	42	20	0	6	18	32	29	33
LOC115703726	9	14	6	0	6	15	2	6	0
LOC115704769	6	22	9	0	0	1	8	12	4
LOC115704901	32	37	20	3	2	8	18	14	1
LOC115708170	188	175	91	1	0	1	159	186	164
LOC115708171	4	7	1	0	0	0	8	21	15
LOC115705706	361	484	351	30	31	40	410	422	357
LOC115706156	21	23	8	7	48	43	19	15	7
LOC115706100	17	23	9	21	23	35	19	17	10
LOC115706099	146	115	118	35	18	37	120	131	107
LOC115705849	236	271	180	0	1	1	237	281	233
LOC115705468	95	90	41	135	226	376	81	98	104
LOC115705519	89	33	44	87	102	164	61	69	150
LOC115705686	330	206	131	378	461	682	286	280	511
LOC115705504	737	729	470	253	243	526	656	753	569
LOC115707198	211	180	198	128	281	259	237	275	206
LOC115706903	43	26	25	7	22	18	26	29	10
LOC115706901	0	0	0	17	26	24	0	0	0
LOC115706902	21	33	21	11	19	25	30	30	29
LOC115704897	65	59	24	23	22	32	33	35	25
LOC115704898	891	1355	926	426	717	946	909	913	827
LOC115705189	96	118	86	31	39	74	121	87	94
LOC115705188	147	121	137	29	55	58	144	149	151
LOC115706707	462	480	90	173	250	369	164	176	42
LOC115704363	14	24	21	0	2	30	17	18	30
LOC115706462	119	116	92	15	20	33	126	110	88
LOC115707806	22	19	16	4	5	4	20	13	8
LOC115706637	60	67	61	33	61	55	66	62	59
LOC115706782	65	48	50	14	16	9	41	38	60
LOC115705142	768	925	890	1112	1033	3555	1022	977	1482
LOC115705168	3131	4296	3206	724	1012	1135	3507	3476	2914
LOC115703653	60	123	72	32	55	39	70	81	122
LOC115704726	1879	5082	1244	588	1297	1904	1795	2355	971
LOC115706493	0	1	1	215	276	374	1	0	1
LOC115706499	183	126	75	64	90	81	174	184	118
LOC115706501	37	3	5	1	4	4	4	9	5
LOC115706500	59	19	28	4	14	4	16	25	36
LOC115706492	21	11	7	0	0	0	3	12	0
LOC115706491	18	10	7	109	164	127	13	11	2
LOC115706497	0	1	0	42	25	28	1	1	0
LOC115706496	24	34	25	42	52	115	48	41	67
LOC115705465	142	158	101	54	73	196	139	104	130
LOC115705593	885	1070	780	168	210	213	833	853	880
LOC115705594	48	38	20	55	47	115	36	59	39
LOC115706608	1507	1805	1526	537	890	995	1622	1547	1083
LOC115706224	298	627	692	171	192	427	625	433	678
LOC115704877	61	108	212	105	19	191	173	81	235
LOC115706110	18	61	64	3	2	12	40	35	35
LOC115705997	48	24	16	20	62	44	21	41	22
LOC115704844	78	42	31	25	49	62	48	39	9
LOC115706045	6	7	28	12	4	16	7	8	12
LOC115706060	76	61	49	15	31	28	61	58	65
LOC115706427	226	176	152	90	196	238	193	189	183
LOC115704787	62	41	44	25	4	72	46	59	94
LOC115705029	5092	6844	4873	2912	4390	7485	5807	5785	4425
LOC115707760	244	322	224	129	158	236	257	260	257
LOC115707201	101	121	67	33	41	64	58	75	72
LOC115703614	117	76	57	13	30	21	83	25	42
LOC115705028	43	41	17	5	1	6	35	41	42
LOC115703747	18	11	4	13	12	21	11	7	3
LOC115708123	1882	2875	1902	554	1000	1390	2045	1837	2263
LOC115705124	76	84	54	18	25	64	66	69	68
LOC115704852	17	5	0	0	0	0	9	6	17
LOC115708321	30	27	34	13	2	42	26	18	53
LOC115708140	84	78	91	19	56	59	81	84	64
LOC115708139	109	66	73	232	378	456	86	62	61
LOC115705119	2854	2169	1077	2425	2184	4669	2978	4069	3957
LOC115708141	39	81	37	26	28	30	89	86	65
LOC115706556	560	622	395	218	224	434	614	581	695
LOC115705169	4	24	14	5	3	16	91	23	21
LOC115705170	0	2	1	164	267	329	1	0	0
LOC115706452	252	286	214	98	87	131	217	182	248
LOC115705653	203	323	214	71	82	93	232	252	215
LOC115706248	345	341	300	242	267	569	358	375	513
LOC115708121	2326	2853	2313	2170	2593	5166	3061	2912	2412
LOC115708122	143	196	115	0	0	0	153	130	97
LOC115708120	851	946	835	444	532	1048	911	945	701
LOC115705690	368	525	331	202	265	306	411	471	347
LOC115705691	272	409	353	72	107	160	320	347	417
LOC115705123	619	716	707	163	205	459	837	636	1053
LOC115707303	329	384	291	120	227	228	310	362	396
LOC115703763	227	540	565	56	44	112	605	588	858
LOC115705015	70	65	103	2	32	12	111	75	165
LOC115705582	45	62	52	2	6	12	58	53	81
LOC115703626	89	65	55	20	15	8	77	48	107
LOC115707648	788	1047	944	233	409	522	1058	936	776
LOC115704658	340	487	387	213	266	519	434	422	340
LOC115705643	1379	1641	988	1526	2188	4103	1545	1603	1140
LOC115706853	73	59	26	29	54	20	35	43	31
LOC115708105	1031	1073	747	258	258	337	458	311	199
LOC115704705	268	326	188	6	12	5	258	244	196
LOC115708228	42	37	29	13	7	14	34	41	84
LOC115706937	1282	1710	1451	510	864	1066	1684	1528	1220
LOC115703600	31	90	98	0	1	14	16	40	0
LOC115707119	179	242	124	97	247	414	120	110	47
LOC115706206	593	711	614	310	393	653	765	742	688
LOC115707449	413	469	285	119	170	255	310	308	325
LOC115706227	99	174	109	4	10	14	130	109	40
LOC115707223	419	354	344	111	214	186	412	335	301
LOC115705900	413	534	419	206	202	340	496	428	392
LOC115705530	746	631	428	58	125	121	459	415	279
LOC115704948	750	951	791	584	666	1207	1003	889	992
LOC115707658	683	922	681	541	651	1261	854	932	823
LOC115706482	439	665	515	296	404	678	628	622	556
LOC115705716	391	444	413	1640	758	3441	760	820	1041
LOC115707607	134	114	107	57	71	109	117	115	76
LOC115707608	798	1076	797	611	575	1081	1058	1016	894
LOC115705436	512	968	540	234	284	535	666	592	491
LOC115706257	142	253	208	120	108	246	266	199	267
LOC115706040	93	147	127	87	134	210	132	141	143
LOC115706039	1084	1538	1237	387	427	711	1850	1415	1693
LOC115707323	93	107	62	11	38	42	65	69	83
LOC115707427	130	184	150	137	133	245	246	177	265
LOC115706182	134	294	182	98	153	272	218	201	202
LOC115705580	274	337	273	114	169	198	277	304	219
LOC115705581	179	277	140	78	125	161	160	156	81
LOC115706424	110	131	153	51	122	71	68	35	15
LOC115708271	134	106	76	87	56	105	117	83	153
LOC115706092	373	441	309	44	63	88	395	344	313
LOC115703787	31	35	8	6	3	23	19	30	17
LOC115705080	368	431	487	96	61	116	524	453	557
LOC115705081	338	466	481	295	364	478	463	406	633
LOC115703599	815	1137	364	70	262	186	697	613	269
LOC115704226	377	363	250	115	147	311	385	327	308
LOC115704225	237	214	218	108	158	224	243	207	133
LOC115705633	519	664	478	191	277	360	541	627	493
LOC115706667	326	516	532	392	283	650	516	523	499
LOC115707808	1931	2704	1741	549	901	1180	1810	1857	2017
LOC115707807	103	127	111	49	55	96	131	156	134
LOC115705644	481	452	318	200	271	341	363	395	269
LOC115705834	15	12	6	42	29	81	6	3	8
LOC115707175	332	455	429	161	129	328	432	426	567
LOC115704954	6	2	3	9	11	23	2	1	3
LOC115708180	99	174	143	70	50	146	155	166	137
LOC115705875	373	282	219	45	57	63	236	198	120
LOC115703839	34	50	33	36	17	33	24	47	37
LOC115708077	5	2	11	7	14	4	6	1	9
LOC115706145	1160	1755	854	483	511	1259	1499	1228	1190
LOC115704784	8	12	8	0	0	0	18	16	8
LOC115707975	14	19	22	1	0	2	20	19	22
LOC115703804	138	174	178	24	30	48	199	138	172
LOC115706168	283	204	156	44	47	64	140	151	105
LOC115705126	3119	4505	3557	1581	2339	3435	3500	3668	3663
LOC115708162	68	93	84	15	29	64	83	74	147
LOC115706690	628	778	472	273	485	572	634	649	654
LOC115708177	103	137	113	56	46	103	143	103	208
LOC115704896	23	19	9	5	5	12	22	12	3
LOC115706796	81	110	122	19	20	45	137	102	114
LOC115706606	460	2597	860	418	784	1280	915	756	540
LOC115705236	20	43	19	19	23	42	32	30	45
LOC115705235	236	209	191	105	186	288	231	275	282
LOC115706200	1106	1530	1364	413	555	637	1733	1377	1592
LOC115704018	0	5	2	133	281	539	1	2	0
LOC115707051	85	125	87	39	65	107	117	97	71
LOC115704836	16	35	24	10	8	19	39	18	37
LOC115707965	47	24	40	246	226	458	38	44	82
LOC115706408	56	112	123	14	20	32	120	49	115
LOC115705118	604	909	645	145	185	223	749	728	788
LOC115705117	197	132	66	365	367	1228	113	351	563
LOC115706149	127	237	122	230	330	705	190	129	115
LOC115707689	239	260	238	385	339	836	316	263	375
LOC115705033	96	87	63	8	13	24	108	75	127
LOC115706268	22	17	5	27	41	64	11	13	15
LOC115707790	0	0	0	25	25	20	2	0	0
LOC115707758	0	0	0	89	87	173	0	0	2
LOC115706046	924	3540	1211	871	2191	2158	1056	1387	855
LOC115707396	4	11	4	10	4	40	7	3	2
LOC115708048	9	5	5	17	7	38	14	18	3
LOC115703815	699	631	457	200	394	425	569	608	689
LOC115708179	82	87	46	35	29	38	71	58	94
LOC115707664	64	124	103	9	13	37	130	134	165
LOC115706180	1638	5406	1832	252	539	592	1915	2241	1355
LOC115704796	5	8	9	2	1	3	9	11	15
LOC115706759	34	48	31	8	8	21	42	39	14
LOC115705924	62	43	19	15	7	11	48	33	25
LOC115703822	41	42	37	5	11	20	49	45	58
LOC115704205	206	135	89	16	12	30	131	163	113
LOC115703608	6	33	40	0	5	4	17	6	10
LOC115707212	143	111	50	39	62	24	75	74	65
LOC115708186	16	28	8	9	1	9	14	14	1
LOC115706331	123	79	40	18	65	44	57	60	29
LOC115708211	417	477	487	29	46	96	460	446	586
LOC115705194	50	48	31	4	28	8	26	42	50
LOC115705192	189	271	172	72	85	128	264	198	196
LOC115708297	51	81	70	26	51	58	60	48	62
LOC115708143	169	244	185	75	90	169	210	195	178
LOC115704740	429	207	195	0	0	2	255	245	173
LOC115705855	379	515	334	158	215	273	460	463	472
LOC115703619	27	25	26	15	15	24	32	24	28
LOC115704861	487	543	482	224	366	457	548	528	455
LOC115705912	1351	1528	1269	497	722	1173	1482	1400	916
LOC115706833	5	10	1	9	4	20	1	10	6
LOC115705537	1498	1818	1462	392	698	873	1402	1513	1114
LOC115705538	7	6	2	64	103	120	13	10	13
LOC115704791	53	97	72	39	52	76	84	84	88
LOC115706118	1079	1492	980	318	528	640	1040	1042	849
LOC115705412	644	865	550	486	655	889	666	647	782
LOC115705413	86	114	76	36	54	65	87	102	52
LOC115704794	4498	9715	10337	1076	924	1915	9362	8882	8337
LOC115705898	1	2	3	73	70	84	1	1	0
LOC115705688	0	0	1	14	46	21	0	0	0
LOC115706360	78	99	82	37	64	64	83	88	41
LOC115706362	1159	1250	1004	643	645	1201	1310	1257	1317
LOC115706923	1	3	2	54	41	129	6	3	5
LOC115707100	150	156	155	149	122	212	197	328	393
LOC115708200	31	37	51	12	20	22	60	50	82
LOC115705535	14	14	14	76	83	143	8	10	16
LOC115707613	0	0	0	47	24	60	0	0	0
LOC115707297	39	44	49	317	435	777	53	40	17
LOC115707222	19	15	23	3	10	12	15	17	10
LOC115704742	54	14	14	3	1	2	10	11	14
LOC115707796	11	21	9	0	1	0	28	22	48
LOC115704910	271	435	273	124	107	216	347	344	259
LOC115707581	31	44	47	21	20	34	37	28	66
LOC115706390	0	0	3	59	72	113	4	0	1
LOC115705614	90	110	83	119	129	374	77	119	129
LOC115706272	243	349	251	133	127	291	264	307	371
LOC115704992	184	353	308	145	87	281	603	408	755
LOC115705892	56	33	15	21	47	60	14	16	9
LOC115708167	71	41	26	0	9	0	19	37	18
LOC115704024	6771	9501	6480	3924	4345	7534	8630	7484	8238
LOC115704021	38	42	40	16	9	40	43	36	30
LOC115707008	3	2	5	4	1	10	8	4	16
LOC115707046	80	97	81	53	70	73	89	60	57
LOC115706369	85	75	60	10	26	30	69	56	71
LOC115706368	718	809	660	475	490	933	804	790	656
LOC115707202	143	235	145	59	83	110	202	201	212
LOC115707264	1037	1241	992	345	522	632	1107	1104	857
LOC115706831	1620	2010	1534	738	563	1201	2321	2162	2731
LOC115706075	60	63	66	77	108	119	70	67	40
LOC115706691	0	0	1	24	55	56	0	0	0
LOC115705550	230	264	311	202	188	304	353	277	322
LOC115703861	131	225	148	5	2	18	216	223	142
LOC115707983	113	111	92	8	10	5	110	97	86
LOC115707986	151	230	171	0	1	1	219	168	112
LOC115707984	52	69	78	0	0	0	65	59	51
LOC115707985	1342	1544	997	754	980	1584	1507	1421	1183
LOC115706681	51	71	43	18	39	73	72	76	61
LOC115708189	31	26	15	1	0	1	4	4	1
LOC115706683	91	142	31	23	3	32	142	191	211
LOC115706176	404	491	353	210	224	509	505	490	559
LOC115704691	3	8	9	3	2	5	12	10	0
LOC115708151	115	125	131	14	12	16	108	81	100
LOC115706264	1384	1701	1384	616	1049	1491	1571	1439	1314
LOC115706080	482	631	434	201	338	383	589	475	610
LOC115703871	263	283	193	138	207	249	255	225	255
LOC115705128	9	5	5	14	2	5	3	4	7
LOC115704703	1078	1193	877	475	905	1148	1299	1261	1007
LOC115705441	464	581	385	213	285	378	498	534	417
LOC115705487	308	471	299	329	341	571	409	436	407
LOC115706793	40	42	35	26	33	47	28	29	16
LOC115708318	37	35	18	0	0	0	43	23	26
LOC115708319	23	27	33	0	0	0	38	35	30
LOC115704823	40	27	30	26	28	35	46	35	60
LOC115708215	19	25	25	2	6	17	28	24	31
LOC115705663	348	392	257	296	298	651	438	383	432
LOC115708282	84	111	94	0	0	0	112	75	115
LOC115705207	163	236	153	73	105	160	131	153	136
LOC115703877	13	17	7	5	8	9	8	9	3
LOC115706767	185	178	109	59	90	125	155	173	128
LOC115706769	373	377	311	63	112	148	355	347	325
LOC115706728	174	228	262	119	133	202	227	207	252
LOC115706762	8	12	14	6	8	11	17	11	13
LOC115706743	115	218	164	7	9	16	108	123	94
LOC115703881	106	110	93	0	0	4	104	114	103
LOC115706734	309	378	246	100	130	152	282	295	265
LOC115706748	97	101	89	74	44	62	104	95	132
LOC115706744	8	12	11	53	63	103	7	10	4
LOC115706754	69	61	33	21	36	21	18	28	6
LOC115706733	181	184	136	64	97	146	162	139	121
LOC115706735	141	239	129	113	132	165	183	151	149
LOC115706760	258	363	277	90	130	161	244	301	219
LOC115706764	117	187	128	123	125	194	196	155	172
LOC115706749	37	32	30	15	16	43	60	25	49
LOC115706732	1150	1411	1176	489	626	1080	1209	1287	1107
LOC115706736	808	675	511	362	472	1001	744	596	584
LOC115706741	2227	3425	2350	1215	1378	3079	2917	2480	2586
LOC115706777	46	54	43	3	4	8	84	66	49
LOC115706774	54	41	22	22	7	8	44	26	36
LOC115706784	68	60	53	6	4	3	66	52	36
LOC115706747	177	196	153	16	43	35	197	180	186
LOC115706751	555	696	427	159	300	286	486	552	472
LOC115706756	12	14	8	6	12	16	9	20	33
LOC115706737	501	728	503	250	341	510	540	603	543
LOC115706739	1350	2661	1491	530	847	1169	1569	1548	1336
LOC115706758	122	190	167	40	86	68	181	147	203
LOC115706731	17	68	28	50	87	330	49	62	41
LOC115706746	214	294	270	103	157	188	289	274	248
LOC115706726	2063	2559	2178	1249	1529	2742	2482	2568	2146
LOC115706742	224	289	235	95	112	195	258	274	251
LOC115705698	215	344	259	36	73	95	242	262	188
LOC115705816	228	275	192	82	91	85	237	269	255
LOC115708138	641	256	208	41	92	54	228	212	153
LOC115705883	580	418	314	22	153	79	528	295	334
LOC115707955	216	302	201	78	76	123	282	192	265
LOC115706419	318	419	297	138	152	200	354	329	298
LOC115705459	505	527	351	94	190	153	396	415	269
LOC115704817	13	38	11	7	0	9	30	14	25
LOC115705371	838	2018	1141	775	1031	1609	1170	1230	879
LOC115706295	2807	3602	2152	1006	1730	2141	2579	2758	2702
LOC115705010	91	78	41	21	65	39	58	51	30
LOC115705011	3679	5249	3050	880	1729	2064	3192	3435	3642
LOC115705469	455	508	382	287	364	707	426	475	487
LOC115707642	53	51	34	37	33	60	51	64	68
LOC115706223	31	54	51	31	78	74	54	35	38
LOC115705857	509	701	440	130	237	267	536	462	467
LOC115705147	1	0	0	28	73	100	0	1	0
LOC115705221	263	225	139	72	146	140	269	214	169
LOC115705220	100	58	36	11	20	0	62	35	19
LOC115705219	4	2	2	4	6	15	3	16	4
LOC115707349	341	446	378	193	235	452	503	389	386
LOC115707350	180	338	360	49	71	137	294	257	268
LOC115708244	116	416	671	65	44	166	381	236	645
LOC115706159	638	344	588	23	26	67	560	135	113
LOC115705549	277	356	334	81	86	169	330	305	268
LOC115708272	53	56	34	29	13	16	50	32	38
LOC115705717	1	0	0	36	75	52	4	0	0
LOC115704792	105	99	149	99	111	217	127	149	234
LOC115708325	81	118	104	56	158	198	99	98	89
LOC115704830	19	18	31	87	32	225	17	27	43
LOC115705209	402	420	267	607	555	1933	384	437	481
LOC115705154	148	177	145	86	132	130	191	198	221
LOC115705153	357	603	458	212	207	326	517	460	469
LOC115706398	114	311	254	7	1	31	238	140	108
LOC115705217	155	283	171	77	145	306	254	216	285
LOC115706063	90	116	84	28	41	29	89	112	67
LOC115703908	30	51	19	20	36	27	54	33	49
LOC115708221	96	147	133	49	59	101	145	142	272
LOC115706668	5244	12551	9324	3535	2703	8272	8742	8874	8416
LOC115705417	999	3088	1917	483	616	688	1423	1370	1008
LOC115708340	30	22	38	36	63	65	25	21	32
LOC115705494	288	382	299	135	188	314	337	369	273
LOC115708259	414	512	533	253	203	423	506	553	513
LOC115708161	100	83	81	69	37	93	104	88	165
LOC115706468	332	335	314	144	219	296	302	343	380
LOC115706838	443	849	765	627	570	1932	698	649	682
LOC115705667	474	523	373	476	361	1145	565	467	705
LOC115703606	777	923	767	276	378	625	967	815	736
LOC115707114	584	1160	886	142	171	251	1171	828	571
LOC115703909	50	34	11	4	0	10	40	28	27
LOC115705228	742	955	657	444	441	937	848	761	932
LOC115708204	20	36	44	5	16	16	32	17	28
LOC115706267	503	580	431	254	255	408	523	522	437
LOC115706036	105	243	267	1	5	0	122	140	75
LOC115707685	1106	1040	851	812	1389	1987	1098	1186	832
LOC115705561	559	741	515	344	371	627	762	658	825
LOC115704826	84	141	128	69	62	117	163	103	108
LOC115707768	129	165	77	67	84	112	126	125	101
LOC115708261	25	34	28	40	21	58	29	32	35
LOC115705565	147	644	213	157	116	599	299	171	97
LOC115703649	584	890	652	297	390	543	749	561	466
LOC115704878	88	97	53	15	29	18	55	59	32
LOC115705437	38	102	74	18	21	15	76	70	52
LOC115705425	20	50	30	4	7	16	31	34	34
LOC115705426	1400	1752	1089	561	804	1284	1495	1521	1448
LOC115705205	729	1000	711	373	544	682	814	734	780
LOC115703578	125	139	105	25	64	72	102	76	89
LOC115705894	1985	1455	999	1217	1248	2389	1723	1810	1260
LOC115705830	458	518	520	132	246	182	557	580	609
LOC115705658	45	27	35	1	5	5	32	29	32
LOC115705659	56	74	71	22	20	5	63	71	95
LOC115706703	48	37	46	19	33	40	29	36	61
LOC115706152	285	382	212	51	81	127	301	303	392
LOC115706261	73	94	96	1	5	9	90	67	63
LOC115704198	52	85	25	3	17	8	39	57	19
LOC115703920	6	30	18	7	31	5	18	17	12
LOC115703921	9	25	7	0	7	0	10	6	2
LOC115703924	13	24	26	11	12	17	21	40	34
LOC115707791	47	72	58	19	21	30	48	45	47
LOC115706111	371	584	301	197	267	335	348	338	343
LOC115706834	64	97	58	91	107	226	65	74	42
LOC115704060	1	0	0	56	59	59	0	1	0
LOC115703929	19	28	13	2	13	7	10	17	8
LOC115705509	717	1268	905	322	436	518	1000	956	670
LOC115707308	1559	1603	1346	826	1105	1800	1654	1656	1582
LOC115707521	544	640	559	233	305	487	651	603	610
LOC115706082	395	340	315	95	150	195	323	392	322
LOC115703935	34	15	12	3	6	6	11	8	3
LOC115703939	127	82	53	14	20	35	55	11	5
LOC115705466	514	712	511	150	178	258	621	546	582
LOC115704932	8	8	1	8	11	39	3	12	10
LOC115705162	1394	3001	2220	725	896	1284	2114	1914	2082
LOC115705161	1378	1430	1134	647	906	1846	1570	1633	1203
LOC115703947	48	66	57	56	57	102	46	52	59
LOC115707530	372	394	324	35	78	73	488	418	481
LOC115708223	315	422	432	2	1	20	460	400	532
LOC115706643	2	10	10	7	0	8	19	11	15
LOC115705076	18	50	28	1	0	0	15	19	5
LOC115708288	2	62	4	14	83	89	33	24	0
LOC115706029	731	894	668	529	553	1096	815	837	687
LOC115703950	496	736	616	107	181	177	565	530	409
LOC115706689	141	153	113	42	61	52	148	134	148
LOC115704857	1195	1701	1422	138	276	265	1412	1049	826
LOC115706070	192	240	223	143	171	300	254	225	197
LOC115703680	281	319	231	115	123	200	297	307	448
LOC115708349	74	82	81	195	194	223	71	63	93
LOC115708346	174	119	109	29	43	26	110	79	74
LOC115708350	145	200	225	61	91	170	185	159	289
LOC115708348	30	40	32	2	3	6	10	33	6
LOC115708351	716	846	712	287	405	574	827	719	559
LOC115705981	333	480	245	177	209	333	341	319	276
LOC115705656	717	666	472	327	444	738	696	727	671
LOC115705657	177	163	161	76	79	156	187	173	167
LOC115706648	315	360	154	122	329	385	286	229	126
LOC115705095	491	613	438	200	297	337	530	503	400
LOC115705094	87	152	102	43	69	115	132	124	127
LOC115705093	83	130	87	55	33	126	164	83	73
LOC115706803	43	56	46	0	0	0	47	48	58
LOC115705649	1099	1643	1686	1647	1854	3960	1811	1783	2326
LOC115706090	473	587	392	345	596	873	413	463	211
LOC115705552	207	241	159	96	143	212	223	200	142
LOC115704873	67	33	43	22	31	28	69	89	111
LOC115704500	8	1	13	19	26	4	2	5	8
LOC115706395	13	21	22	8	6	28	17	9	39
LOC115706393	9	11	11	71	44	223	14	18	7
LOC115706391	409	482	261	63	105	104	362	297	221
LOC115705077	1660	1812	1345	960	1215	2062	1899	1751	1866
LOC115707487	1365	1504	1332	453	694	798	1500	1441	1232
LOC115705141	112	236	205	45	75	81	213	184	119
LOC115708224	1270	864	264	1204	1183	3480	1193	1330	570
LOC115704982	5	11	14	3	0	14	1	11	0
LOC115705429	547	760	581	297	396	664	648	752	686
LOC115706552	260	336	253	85	61	174	243	297	254
LOC115705451	698	1347	840	209	322	409	875	826	766
LOC115707702	11	5	23	0	0	0	12	18	7
LOC115708296	6	11	17	6	6	4	5	8	2
LOC115704780	13	12	7	43	24	82	10	7	10
LOC115703977	15	37	34	17	19	17	17	34	20
LOC115706817	5	27	14	421	448	935	14	9	10
LOC115705049	6504	8624	6621	1263	2156	1931	5896	5311	2985
LOC115707727	327	585	388	96	190	302	452	423	356
LOC115705560	556	730	593	208	261	318	657	525	598
LOC115705559	31	4	8	10	7	39	6	10	5
LOC115707055	193	326	237	78	86	123	321	212	252
LOC115707056	111	180	254	86	82	147	175	143	263
LOC115706572	919	1658	1905	549	316	973	1594	1127	2055
LOC115707312	362	776	897	164	144	222	596	405	537
LOC115705197	982	1413	1468	740	613	1693	1669	1439	1792
LOC115705463	1912	2413	1915	624	948	1503	2027	1997	1196
LOC115706241	1	0	0	19	20	20	0	0	0
LOC115704991	1	163	29	2	8	3	6	34	5
LOC115706930	3	11	7	13	20	42	5	3	2
LOC115705232	48	101	75	5	5	16	68	59	32
LOC115705231	158	212	162	55	79	61	176	120	122
LOC115708305	5	10	10	3	0	4	15	18	3
LOC115706072	267	332	238	231	375	453	299	287	327
LOC115708326	39	82	48	59	48	86	64	63	64
LOC115704798	0	0	0	12	22	28	0	0	0
LOC115705041	5	9	4	7	9	19	16	20	8
LOC115706211	877	1250	868	914	612	2459	1188	1187	1492
LOC115704811	238	568	344	199	316	424	474	430	450
LOC115707522	423	736	627	320	308	735	709	637	837
LOC115704905	30	24	43	12	9	39	28	33	33
LOC115705215	875	950	666	406	540	786	885	698	654
LOC115706622	19	35	51	97	63	182	62	57	55
LOC115708095	532	842	689	298	266	510	812	662	895
LOC115707557	194	245	203	87	96	126	175	203	162
LOC115707072	83	78	17	18	63	47	40	54	24
LOC115706979	14	14	18	9	16	33	12	13	19
LOC115708505	5	13	9	6	1	12	9	4	17
LOC115708417	8	6	16	20	4	13	6	18	8
LOC115708405	6	6	6	4	7	8	8	6	0
LOC115708487	8	6	11	5	5	8	5	3	7
LOC115708394	2	1	3	22	4	7	5	5	8
LOC115708144	2	1	2	109	116	175	0	0	0
LOC115706146	4	3	1	56	116	146	9	2	4
LOC115706128	3986	4096	2866	1381	1959	2236	4105	4132	3008
LOC115706130	78	86	47	22	42	51	96	88	60
LOC115706123	1464	1462	961	938	1197	2200	1493	1469	1045
LOC115706132	14	13	15	0	0	10	8	10	2
LOC115706131	1026	1494	1258	821	751	1645	1399	1317	1427
LOC115706134	17	42	18	0	0	0	18	22	15
LOC115706124	4	2	2	39	33	103	1	0	0
LOC115706125	2391	2760	1663	81	96	193	4126	4397	5042
LOC115705480	6991	4770	3563	3943	4868	7888	6846	6545	6841
LOC115703563	568	812	654	322	347	601	753	691	640
LOC115705850	1872	2504	1737	1019	1416	2653	2386	2143	2180
LOC115708134	158	162	138	105	186	262	251	202	232
LOC115707593	518	908	737	286	387	473	902	641	728
LOC115706873	37	10	6	0	11	3	16	12	24
LOC115706872	461	600	638	17	67	51	739	590	817
LOC115705844	563	944	862	510	505	990	1118	949	1198
LOC115706983	36	174	251	0	3	4	125	128	348
LOC115708304	157	275	187	108	169	178	190	191	190
LOC115706595	446	657	403	313	375	662	496	537	569
LOC115706597	1155	1388	873	365	699	863	1280	1210	1184
LOC115706354	5	5	14	6	1	1	13	31	9
LOC115707038	6	1	12	8	13	13	12	5	10
LOC115704749	6	6	9	0	0	8	15	7	16
LOC115704808	631	648	561	428	319	764	739	734	1038
LOC115703762	84	15	15	17	18	40	18	124	142
LOC115705711	241	345	220	133	148	260	343	298	270
LOC115705712	73	119	96	40	43	103	78	90	107
LOC115706479	729	1161	847	414	595	873	986	916	990
LOC115706478	5597	5348	5383	3502	4623	7149	7829	6438	10203
LOC115704893	128	71	54	11	31	40	41	26	60
LOC115708234	385	208	130	31	79	39	160	100	107
LOC115704979	10	20	14	6	1	10	9	15	6
LOC115704980	443	573	515	290	386	755	579	629	584
LOC115704015	70	142	43	3	13	30	134	175	59
LOC115706432	30	39	39	3	2	3	17	15	13
LOC115706153	264	138	142	46	78	113	185	184	72
LOC115707585	1026	1293	1015	423	558	785	1240	1074	1489
LOC115707346	179	339	300	0	1	8	295	321	298
LOC115706878	65	227	222	15	24	37	188	98	99
LOC115705051	70	54	50	6	16	14	57	42	50
LOC115705050	499	639	383	192	210	330	556	506	458
LOC115706956	930	1260	885	470	651	1229	1010	947	848
LOC115705879	431	618	546	251	305	409	586	650	549
LOC115705187	294	439	379	146	225	344	416	473	400
LOC115706504	367	397	278	234	261	427	343	406	275
LOC115706177	1003	875	442	406	528	604	567	506	336
LOC115705212	655	490	306	248	502	522	519	582	332
LOC115705853	1826	2613	2036	715	824	1248	2364	1897	2522
LOC115704602	49	33	11	0	0	5	76	46	19
LOC115705813	333	348	310	88	139	117	336	350	242
LOC115707485	406	616	484	283	226	535	639	563	641
LOC115706081	833	908	639	391	604	875	816	803	821
LOC115705986	550	885	774	253	312	504	784	719	677
LOC115706076	1295	1416	943	408	532	836	1257	1205	1151
LOC115706077	114	340	228	182	282	389	128	145	157
LOC115705063	444	1051	831	141	226	338	906	764	907
LOC115704033	39	59	48	13	11	42	43	37	43
LOC115704231	103	54	34	45	52	65	58	54	43
LOC115705415	1573	1894	1615	910	1221	1854	1758	1647	1833
LOC115704841	324	412	227	152	168	329	326	379	363
LOC115704840	250	409	308	330	353	800	353	395	412
LOC115705447	1935	2373	1778	559	885	948	1803	1774	1691
LOC115705449	234	282	178	95	194	183	222	197	222
LOC115705450	12	6	10	4	5	17	14	17	10
LOC115704035	19	37	12	4	16	3	14	22	41
LOC115707577	816	1148	801	446	572	745	956	945	949
LOC115707578	201	248	223	106	144	188	293	248	306
LOC115707528	31	74	51	11	14	16	38	34	29
LOC115703692	23	25	22	1	4	5	26	25	24
LOC115707731	94	130	67	11	19	21	91	83	106
LOC115705213	1881	2573	1701	1720	1557	3617	2549	2547	2386
LOC115705619	0	2	1	36	79	130	0	4	0
LOC115705524	3202	2260	1695	2456	3354	5094	3285	3666	3871
LOC115706666	104	212	103	9	19	17	117	99	93
LOC115705199	1675	1772	1095	682	1057	1397	1554	1582	1304
LOC115705902	2	8	10	0	9	5	9	3	7
LOC115705901	239	241	206	134	159	319	189	233	223
LOC115708183	85	133	90	36	38	52	77	64	99
LOC115706190	54	114	101	62	54	84	116	70	131
LOC115706189	23	17	17	6	14	37	12	9	14
LOC115703806	63	65	49	13	21	26	67	78	64
LOC115706064	1582	2007	1439	565	926	1321	1754	1833	1193
LOC115705827	466	635	393	322	494	866	519	551	465
LOC115708128	424	785	506	382	434	643	560	527	738
LOC115708065	211	549	424	48	36	51	350	297	303
LOC115704040	62	88	66	18	27	40	59	60	51
LOC115705817	524	453	367	85	149	187	364	311	225
LOC115704104	0	4	6	11	10	8	3	5	5
LOC115707165	15	42	32	0	0	0	28	23	19
LOC115705547	70	44	56	35	52	118	60	66	64
LOC115704238	21	60	53	2	13	0	37	38	29
LOC115704755	58	199	131	8	26	24	167	116	246
LOC115705506	12	36	10	0	0	0	19	20	12
LOC115705505	20	12	17	4	0	8	18	12	30
LOC115706089	153	276	272	67	66	131	211	144	248
LOC115704045	47	43	43	4	3	7	29	35	14
LOC115708110	188	158	130	22	29	9	151	111	104
LOC115707050	10	40	16	2	0	0	34	16	4
LOC115708331	19	19	12	0	0	6	10	7	4
LOC115704904	3	10	9	3	0	2	14	8	13
LOC115703566	85	86	55	16	15	22	87	113	60
LOC115706055	83	130	87	13	31	20	87	104	98
LOC115706056	1019	3592	2904	184	200	299	2323	1976	2273
LOC115706598	66	136	62	33	20	23	51	63	16
LOC115703790	33	28	27	40	65	49	22	27	6
LOC115705847	254	1054	742	381	507	640	687	439	452
LOC115705225	172	315	167	66	72	165	228	262	222
LOC115705224	62	83	168	18	31	80	30	48	56
LOC115703767	27	71	36	108	81	202	106	84	54
LOC115708263	60	97	41	52	55	63	134	111	78
LOC115708264	274	593	216	105	192	185	332	281	94
LOC115707507	1248	1556	870	394	718	720	1049	1056	859
LOC115704696	14	10	3	12	23	35	18	19	6
LOC115704876	11	33	12	26	20	45	21	19	18
LOC115703938	48	61	23	21	38	64	46	56	43
LOC115703695	22	19	9	10	37	50	13	7	29
LOC115704150	32	33	30	45	40	78	21	5	14
LOC115706437	153	127	110	110	266	330	117	116	39
LOC115706434	62	116	188	17	24	25	94	74	112
LOC115706439	239	594	292	10	17	17	539	503	290
LOC115706440	110	115	73	14	6	24	160	167	81
LOC115706441	132	268	104	4	16	13	202	129	77
LOC115706445	10	9	11	0	0	1	17	5	18
LOC115706442	636	907	525	69	136	138	553	608	386
LOC115706444	67	83	41	30	27	72	86	73	33
LOC115706436	89	94	60	103	120	209	74	71	43
LOC115705214	979	1184	1006	466	561	793	1244	1168	965
LOC115704789	109	207	162	44	51	70	184	132	138
LOC115706385	28	395	403	15	10	30	138	110	171
LOC115706808	3186	3535	4556	7929	6161	18915	5204	5646	7343
LOC115706889	118	223	174	55	39	47	186	173	118
LOC115706887	3	0	0	108	70	156	0	0	2
LOC115705455	30	154	30	55	50	18	23	46	7
LOC115704859	208	926	486	1989	1884	5281	450	604	582
LOC115706810	235	684	486	351	220	729	570	480	653
LOC115706674	6483	12700	11595	2304	2726	3868	11470	9017	9160
LOC115706673	150	208	150	91	108	124	125	172	127
LOC115705134	194	170	175	54	64	116	159	171	154
LOC115705133	441	576	478	33	44	43	434	415	261
LOC115706258	933	1232	1153	648	723	1417	1625	1548	1969
LOC115708324	16	28	30	31	41	43	11	19	16
LOC115704941	29	123	39	74	73	80	78	107	44
LOC115704835	7	5	1	22	92	78	0	3	5
LOC115706304	792	1062	627	147	283	268	744	737	761
LOC115704070	7	38	61	0	0	0	22	16	9
LOC115706713	775	1352	666	293	392	676	915	827	1178
LOC115706140	304	460	336	31	48	74	373	333	295
LOC115706139	208	209	162	16	8	19	250	206	259
LOC115706163	143	160	111	12	43	54	130	135	142
LOC115704072	55	68	39	35	38	62	73	67	73
LOC115706356	67	116	101	45	33	91	81	89	96
LOC115706465	298	244	222	1	0	0	264	210	170
LOC115707612	56	36	28	2	3	8	21	18	28
LOC115707611	57	63	31	6	8	6	34	37	9
LOC115704666	314	758	768	526	366	1023	697	584	911
LOC115704667	213	1136	447	300	354	413	680	677	371
LOC115704818	6	28	3	22	15	120	11	6	1
LOC115705864	584	305	213	23	73	78	161	184	67
LOC115708315	81	65	51	14	14	9	44	30	43
LOC115705534	2450	3488	2743	1200	1843	3100	3008	3005	2438
LOC115706287	1099	1052	788	621	624	1438	1075	1005	903
LOC115704758	19	53	34	8	13	33	51	29	17
LOC115707074	289	350	307	108	138	155	341	282	292
LOC115705384	383	753	498	149	214	315	525	456	586
LOC115705382	56	33	27	10	13	14	28	48	31
LOC115705381	478	494	405	113	171	193	488	491	389
LOC115705383	485	513	355	220	286	444	442	507	531
LOC115705206	712	1033	759	333	479	764	956	818	690
LOC115707337	390	566	519	33	92	115	508	382	453
LOC115704739	47	71	43	48	67	156	48	57	51
LOC115708109	319	363	270	175	219	434	298	336	281
LOC115707040	111	238	173	43	49	84	113	138	181
LOC115705540	582	533	621	233	346	453	613	587	489
LOC115705704	43	43	40	18	32	42	26	32	32
LOC115704720	26	47	16	0	0	0	2	33	0
LOC115706623	647	526	302	135	267	252	368	389	201
LOC115704085	0	5	5	5	7	8	3	16	5
LOC115705635	3238	3637	2802	3430	2606	5683	4519	4554	5027
LOC115705636	0	0	1	5	5	42	7	6	21
LOC115705634	397	419	264	127	181	254	370	454	395
LOC115708322	17	5	6	5	3	4	6	5	6
LOC115704087	164	233	139	44	56	97	155	183	139
LOC115708145	1274	939	772	746	853	1390	1273	1172	1632
LOC115706656	0	0	0	119	136	249	1	0	0
LOC115705202	862	1317	1058	706	777	1392	1497	1264	1822
LOC115705201	570	1234	1238	594	428	1293	1314	1070	1883
LOC115705571	73	62	26	29	69	73	21	49	18
LOC115705570	8715	8941	6119	3963	5309	7929	8362	7925	9200
LOC115703598	80	240	196	61	11	71	212	162	135
LOC115705120	737	460	343	842	1023	2196	712	889	1114
LOC115704891	37	19	17	0	0	0	18	1	6
LOC115703645	36	32	30	33	52	152	32	17	39
LOC115708195	196	282	251	76	65	159	331	219	223
LOC115705661	25	30	32	7	17	28	30	28	30
LOC115703573	26	10	16	0	6	15	21	19	13
LOC115703574	27	25	27	61	53	69	23	22	30
LOC115706032	315	344	253	168	178	458	294	303	333
LOC115706348	12	25	17	31	48	61	18	17	17
LOC115703633	21	21	2	8	14	9	4	24	3
LOC115704999	21	112	30	0	3	0	38	37	15
LOC115706857	1	0	1	108	131	103	2	0	0
LOC115704098	0	0	1	18	18	17	0	0	0
LOC115703955	4	9	9	1	8	40	6	7	4
LOC115707594	3	15	19	11	18	15	14	15	13
LOC115705191	291	378	342	169	286	327	365	302	224
LOC115705230	3691	4692	2979	1518	2175	3186	4077	3993	3325
LOC115707080	220	175	142	65	100	111	111	130	109
LOC115705639	13	38	16	8	6	1	13	19	7
LOC115705640	175	248	188	59	83	91	207	162	152
LOC115705826	286	300	233	77	152	138	277	285	186
LOC115704143	4	4	2	10	19	4	6	11	0
LOC115708329	4	13	12	0	3	8	17	12	11
LOC115704707	2526	3844	3045	1183	1293	2080	3622	3559	3179
LOC115707221	236	860	804	146	129	277	669	495	734
LOC115707407	1672	2204	1803	656	872	1347	2260	2249	2403
LOC115706866	165	203	161	40	27	37	134	136	95
LOC115705101	24	47	20	1	6	2	44	22	15
LOC115706208	13	16	12	28	43	58	14	22	2
LOC115703901	70	58	59	95	115	168	59	46	78
LOC115705713	0	0	0	36	65	100	0	0	0
LOC115705714	0	0	1	54	128	152	2	0	0
LOC115706840	0	1	0	36	44	81	0	0	0
LOC115708273	0	0	0	41	36	46	0	0	6
LOC115706936	51	63	48	20	47	59	59	45	54
LOC115707077	18	18	10	1	8	13	14	7	9
LOC115707078	18	22	20	3	4	10	23	26	44
LOC115704681	8	6	7	4	8	14	12	19	24
LOC115705878	11	4	11	3262	3599	7196	5	7	6
LOC115705876	0	1	1	66	46	93	0	0	0
LOC115707266	29	43	12	9	3	10	42	25	7
LOC115706469	1762	2325	1867	997	1191	2298	2036	2130	2223
LOC115706470	381	1185	905	40	128	113	488	472	212
LOC115705569	675	782	505	256	333	347	548	557	595
LOC115705617	681	594	426	239	336	411	620	692	540
LOC115706941	33	38	19	13	12	63	39	27	54
LOC115706023	560	617	345	168	289	372	416	443	422
LOC115705186	397	386	394	156	246	207	390	415	367
LOC115705185	1474	1768	1121	634	1138	1344	1350	1560	1186
LOC115707483	51	62	28	8	10	12	56	46	10
LOC115704111	11	52	10	0	3	0	23	26	7
LOC115708136	18	18	20	11	7	9	12	13	6
LOC115705424	135	157	114	70	84	128	121	180	208
LOC115705423	150	272	253	75	112	168	141	207	116
LOC115706316	57	87	53	30	28	71	62	59	74
LOC115704825	37	18	14	4	3	2	16	7	19
LOC115705442	635	922	608	29	18	66	829	888	972
LOC115705443	13	38	41	10	0	2	18	13	23
LOC115705491	219	388	223	224	195	373	273	283	334
LOC115705490	0	0	2	106	158	189	0	0	0
LOC115707890	55	73	55	18	25	41	48	50	49
LOC115706054	0	0	0	37	58	101	0	1	0
LOC115707422	710	1013	669	180	266	355	772	760	816
LOC115708316	635	962	700	254	333	629	851	744	669
LOC115707470	21	35	30	0	4	6	11	19	14
LOC115705637	277	192	168	17	20	21	171	190	86
LOC115704902	0	11	5	8	9	27	7	8	0
LOC115705995	3860	6347	3579	1413	2513	2971	4186	4093	2702
LOC115707541	291	277	225	105	186	182	239	238	210
LOC115706867	754	527	303	367	465	633	725	980	935
LOC115704435	276	305	209	47	85	96	272	223	275
LOC115704436	45	59	32	85	111	122	22	27	22
LOC115706308	247	251	185	78	172	138	232	231	222
LOC115703585	10	13	14	3	0	2	7	3	0
LOC115703587	2	7	7	13	30	49	9	15	12
LOC115707601	26	148	32	59	83	98	50	61	20
LOC115707603	185	192	146	70	153	145	87	73	45
LOC115707602	140	232	208	52	96	147	200	205	223
LOC115704250	14	5	6	0	5	6	8	6	18
LOC115705562	2900	4058	2982	1053	1759	2359	2977	2946	2812
LOC115707073	130	138	102	50	97	126	142	148	143
LOC115707722	135	252	105	47	145	141	238	186	136
LOC115706965	299	459	350	137	196	262	424	348	343
LOC115708275	328	351	339	98	131	168	310	322	385
LOC115705195	27	98	71	22	28	89	47	72	100
LOC115704793	17	13	17	0	0	1	10	8	11
LOC115706980	134	181	141	58	139	169	149	147	128
LOC115704156	213	653	814	17	11	26	387	362	419
LOC115704782	44	95	105	1	0	2	89	53	51
LOC115705514	0	0	0	318	411	704	2	1	3
LOC115706559	82	115	86	28	56	63	70	68	75
LOC115705683	292	302	226	156	206	196	288	286	208
LOC115708115	24	34	20	18	35	39	40	29	38
LOC115705024	15	11	11	29	42	62	23	12	23
LOC115705022	24	54	20	16	33	35	37	44	26
LOC115707969	81	105	84	13	23	25	103	115	91
LOC115704829	47	69	84	82	38	229	53	69	101
LOC115703652	695	1173	745	539	608	1505	1237	1148	1033
LOC115707437	267	369	274	153	140	267	371	339	389
LOC115708310	285	409	251	84	121	132	317	437	315
LOC115706642	392	485	335	196	251	380	442	516	464
LOC115705507	610	772	499	49	69	104	709	701	648
LOC115705616	281	258	194	91	114	134	265	202	214
LOC115707172	67	57	64	33	16	39	51	60	70
LOC115704865	29	15	19	2	11	2	10	22	39
LOC115708345	224	286	201	39	62	45	190	192	140
LOC115706612	144	286	194	101	136	154	200	212	240
LOC115706911	68	125	86	35	45	48	95	128	51
LOC115707381	393	489	301	517	809	951	388	395	357
LOC115703609	55	85	75	116	113	221	100	112	86
LOC115708238	30	8	9	4	6	10	12	9	4
LOC115705125	84	69	71	50	70	177	62	78	150
LOC115704693	13	19	7	6	2	5	14	14	13
LOC115704168	26	35	22	12	34	37	23	30	20
LOC115708323	545	697	488	232	277	400	654	688	632
LOC115703640	248	269	272	80	156	250	275	300	190
LOC115705054	1016	1276	773	1	3	7	1013	937	1090
LOC115706232	158	169	122	168	150	284	243	287	365
LOC115704169	7	13	13	8	9	23	16	22	10
LOC115704812	13	10	6	5	4	16	7	6	1
LOC115705456	83	123	82	51	71	145	111	116	101
LOC115704842	301	328	252	318	497	708	399	335	299
LOC115704971	81	133	50	16	33	20	51	79	41
LOC115704972	3755	4410	2480	1677	2307	4132	3346	3242	3631
LOC115705573	898	945	698	368	414	805	922	937	871
LOC115707764	52	62	72	41	36	60	55	77	65
LOC115704694	65	102	91	31	14	36	166	103	145
LOC115705435	371	502	384	312	442	889	489	451	672
LOC115706065	7	11	19	4	0	55	3	10	5
LOC115705156	69	80	74	1	13	9	72	88	97
LOC115705155	558	538	331	42	58	108	532	484	464
LOC115705069	33	46	30	0	0	2	52	59	26
LOC115707224	4	18	14	0	0	0	5	5	7
LOC115704717	822	1412	1073	4937	3732	12604	1496	1729	1210
LOC115705556	138	143	99	254	350	592	152	117	183
LOC115708334	1	0	1	12	15	31	0	1	0
LOC115706631	11	11	18	28	37	48	24	25	9
LOC115704768	2069	1170	783	140	336	279	797	656	467
LOC115706843	7	20	12	7	11	15	15	19	24
LOC115704771	160	190	143	74	103	101	175	144	192
LOC115704770	273	383	288	95	128	156	292	245	229
LOC115705715	689	976	820	218	173	321	900	750	814
LOC115705541	1344	1700	1090	1589	1447	3577	1893	1654	1185
LOC115706474	71	91	78	60	81	153	84	63	157
LOC115705865	105	158	114	77	91	151	101	116	126
LOC115705090	4	18	26	3	7	2	28	13	24
LOC115705863	27	80	19	41	44	70	44	56	35
LOC115705862	377	582	408	190	182	374	493	437	538
LOC115707517	166	183	128	14	18	34	160	132	234
LOC115708260	1522	2097	1213	291	383	486	1577	1365	1344
LOC115707298	208	49	55	90	190	103	158	87	126
LOC115705405	27	45	39	5	0	11	22	19	10
LOC115705403	20	31	37	6	2	18	56	45	30
LOC115705404	83	154	114	24	19	39	120	98	126
LOC115705402	70	115	100	39	63	44	89	100	120
LOC115705394	37	68	45	22	30	42	49	62	69
LOC115706226	199	347	252	48	74	136	199	225	165
LOC115706028	497	878	815	182	213	269	798	711	681
LOC115704983	328	435	233	16	55	91	305	244	210
LOC115704985	1515	2183	1731	1158	1523	2342	1863	1722	1844
LOC115705721	250	383	207	188	183	389	285	339	145
LOC115705001	207	298	269	144	151	354	293	263	294
LOC115705000	186	341	386	41	71	77	400	282	318
LOC115705182	296	369	442	106	72	181	454	368	352
LOC115708313	306	245	183	280	253	621	404	430	691
LOC115705059	242	259	272	61	82	126	329	270	276
LOC115705058	322	344	244	743	664	1572	461	496	676
LOC115705873	70	141	96	21	28	63	164	123	146
LOC115705874	301	318	237	68	56	98	306	301	378
LOC115706812	109	197	116	27	36	63	154	148	130
LOC115708306	93	118	115	30	26	39	115	128	137
LOC115706809	59	68	48	7	21	39	50	50	35
LOC115704888	120	174	121	0	1	1	157	152	197
LOC115706058	17	11	17	2	0	5	16	13	18
LOC115706059	139	106	109	53	89	105	108	140	125
LOC115705116	12	17	6	6	10	11	16	14	17
LOC115705115	469	604	396	187	212	334	558	486	440
LOC115707779	355	351	215	122	156	235	291	353	257
LOC115704202	71	128	107	9	25	26	158	131	105
LOC115703755	18	26	29	13	17	20	18	21	13
LOC115704206	125	151	111	86	115	169	124	157	61
LOC115706061	1628	1099	825	481	300	1150	1351	1076	1347
LOC115707655	63	68	91	24	14	74	64	64	85
LOC115708174	22	22	16	3	4	19	26	17	24
LOC115705229	979	1742	1088	568	682	1041	1224	1044	1387
LOC115706914	41	25	19	0	4	8	32	32	2
LOC115704458	36	59	23	21	76	64	49	75	68
LOC115705166	395	301	132	258	465	448	397	466	407
LOC115705165	797	899	737	124	270	233	772	731	753
LOC115707713	1990	3422	2163	65	148	170	3323	3019	3713
LOC115705150	452	534	401	131	138	260	559	520	548
LOC115705151	111	139	130	40	18	66	139	138	163
LOC115705835	0	0	1	248	172	545	2	2	1
LOC115708209	0	0	0	13	13	27	0	0	0
LOC115704245	0	0	0	16	33	35	0	0	0
LOC115705500	2	0	0	93	135	164	2	3	1
LOC115705499	0	0	4	108	201	206	2	0	6
LOC115705223	149	176	167	163	224	449	193	158	165
LOC115708100	1	0	1	33	29	72	0	0	6
LOC115705377	9	6	14	6	9	14	13	20	33
LOC115705379	555	656	548	294	381	537	706	608	713
LOC115703562	72	41	19	11	10	11	33	19	20
LOC115706655	349	399	213	199	195	620	406	396	291
LOC115705880	1	0	0	50	52	80	0	0	0
LOC115705881	2	0	5	497	886	1181	2	4	9
LOC115705409	0	0	2	37	75	106	0	0	1
LOC115707558	0	0	0	20	40	31	0	0	0
LOC115704222	0	0	0	17	4	30	0	0	0
LOC115705174	1	4	0	6	13	22	1	1	3
LOC115705173	50	73	76	29	16	35	47	45	64
LOC115704223	13	12	24	16	13	32	25	21	17
LOC115705177	0	1	0	10	21	22	0	0	0
LOC115705176	89	148	107	10	23	29	135	130	169
LOC115705178	1308	1699	895	5	5	4	1124	1344	916
LOC115705171	261	309	200	57	92	116	233	299	249
LOC115705179	130	119	164	0	7	9	160	98	133
LOC115705175	33	30	43	0	1	3	29	36	14
LOC115704228	15	14	10	3	2	2	14	15	6
LOC115704229	48	73	42	15	27	26	78	68	40
LOC115703570	162	152	103	31	29	54	112	126	152
LOC115705181	717	948	928	332	350	674	1080	909	1021
LOC115704661	4	7	4	3	8	20	4	1	7
LOC115705184	4	5	0	2	4	7	9	8	15
LOC115705183	393	789	626	253	325	427	574	524	534
LOC115705860	61	21	47	5	6	7	44	13	17
LOC115707146	318	288	264	159	185	248	293	286	272
LOC115704753	17	7	14	27	16	31	8	4	6
LOC115705557	612	755	624	391	345	796	699	706	812
LOC115705068	2	6	11	2	1	43	11	6	18
LOC115706918	5	25	5	4	12	6	13	15	0
LOC115705648	764	871	634	174	253	336	798	700	585
LOC115705818	200	292	256	172	202	336	363	212	285
LOC115705819	22	28	16	3	4	5	15	25	10
LOC115705203	1205	1319	961	505	817	1140	1182	1156	961
LOC115706954	1	5	1	168	266	367	0	0	2
LOC115705650	212	310	245	62	160	173	129	193	235
LOC115707290	31	48	59	20	34	53	41	37	42
LOC115708036	0	0	0	12	23	29	0	0	0
LOC115705493	1124	1395	1130	394	649	793	949	1023	635
LOC115708208	33	63	68	22	21	29	65	33	53
LOC115703792	183	1134	493	374	380	452	683	763	518
LOC115708066	247	354	412	207	176	271	525	391	557
LOC115705407	1245	1600	1095	499	775	987	1302	1284	1156
LOC115705032	11	15	9	0	3	7	9	4	0
LOC115705234	358	344	256	103	130	193	323	236	210
LOC115705233	558	839	664	330	369	733	875	918	777
LOC115705375	776	1235	817	563	506	1117	1061	941	881
LOC115705380	1231	1404	971	649	815	1337	1189	1249	894
LOC115703675	70	104	35	48	57	54	65	77	67
LOC115705385	155	435	422	80	72	161	308	308	396
LOC115705386	103	101	57	11	28	27	72	58	68
LOC115704517	60	99	45	18	48	37	67	40	59
LOC115704255	10	70	31	3	0	6	58	58	96
LOC115706804	29	45	20	15	2	14	43	46	38
LOC115705392	9869	10287	5474	4212	5844	8524	8706	8663	6717
LOC115708203	33	22	27	8	16	31	31	20	19
LOC115706098	462	842	620	327	360	726	727	716	861
LOC115705520	243	682	439	153	165	325	487	396	591
LOC115705397	3138	5940	3131	4008	5829	12337	4852	5170	4714
LOC115705396	43	92	42	15	26	17	71	44	43
LOC115705398	312	372	251	77	124	160	382	364	374
LOC115705400	1671	2000	1314	1310	1499	3200	2059	2017	1756
LOC115707513	299	666	715	310	327	643	702	537	793
LOC115706215	50	19	6	9	25	16	11	9	2
LOC115704751	114	137	100	16	26	58	95	100	73
LOC115708262	39	61	89	9	7	22	53	39	79
LOC115704263	41	102	86	23	23	12	84	89	54
LOC115704674	37	60	31	9	19	34	49	62	108
LOC115703736	68	63	34	1	3	16	24	37	22
LOC115706225	56	10	14	9	0	9	9	1	25
LOC115708188	575	943	493	215	344	483	577	475	439
LOC115704095	21	50	22	3	22	14	24	33	14
LOC115705588	10	3	1	2	6	7	7	9	9
LOC115705430	1003	2805	1330	1025	2114	3445	2340	2551	1745
LOC115705515	39	64	72	48	74	84	69	42	61
LOC115704781	10	40	14	0	4	1	8	12	16
LOC115708111	29	21	2	0	0	0	12	5	8
LOC115707596	17	24	30	0	23	18	14	18	32
LOC115704779	98	161	79	44	67	86	101	93	111
LOC115704908	63	53	54	55	80	154	72	43	42
LOC115708130	86	71	55	20	56	48	71	84	54
LOC115706074	885	1978	2566	136	137	224	1742	970	1762
LOC115703557	233	252	189	50	56	73	244	171	253
LOC115706346	148	202	196	37	20	38	207	158	166
LOC115708126	20	23	24	7	7	23	26	15	7
LOC115708159	26	13	28	4	8	2	28	31	13
LOC115707917	60	52	49	13	19	21	43	37	71
LOC115705461	255	534	644	190	181	314	574	558	754
LOC115707121	149	163	95	29	46	56	172	121	122
LOC115708106	119	118	107	73	96	126	142	125	154
LOC115707930	84	125	106	26	40	36	97	90	123
LOC115704924	47	70	50	13	39	57	74	75	57
LOC115705529	243	264	220	105	174	194	289	269	203
LOC115705477	24	25	14	15	20	8	18	17	12
LOC115705476	57	90	96	2	0	13	82	72	69
LOC115705478	596	667	599	377	390	591	649	665	842
LOC115705479	270	447	257	74	73	120	364	254	313
LOC115706949	48	80	60	57	56	85	116	81	70
LOC115706052	16	36	15	21	12	33	19	26	16
LOC115706051	100	55	39	40	47	97	59	80	60
LOC115704279	1	0	0	1	13	53	0	0	0
LOC115705482	256	391	342	54	60	84	259	252	246
LOC115705483	924	2882	1158	861	1700	2741	2151	2322	1299
LOC115707065	208	276	208	60	85	146	323	216	307
LOC115705488	266	278	245	61	96	229	282	271	327
LOC115705553	828	771	581	315	431	525	754	695	732
LOC115704863	9	4	7	2	6	11	2	9	4
LOC115708199	69	68	51	21	19	47	55	59	63
LOC115706084	1219	3784	2934	119	176	301	2203	1728	1771
LOC115706119	663	636	598	341	303	812	728	672	868
LOC115705492	388	359	307	91	102	155	422	395	315
LOC115706243	94	121	68	17	32	43	95	97	77
LOC115704735	8	6	10	10	13	19	6	7	6
LOC115707688	8	36	22	0	0	0	14	28	9
LOC115705642	19	19	14	0	0	0	25	13	4
LOC115706669	9	39	17	12	16	17	15	16	34
LOC115705496	4039	5658	6494	4040	3490	7932	8096	6915	11751
LOC115705497	331	341	269	220	254	272	374	403	440
LOC115705503	48	40	25	17	6	14	41	40	64
LOC115705502	1471	1823	1436	645	1007	1457	1388	1529	1138
LOC115705689	413	789	482	211	346	370	660	637	471
LOC115703625	168	214	96	64	85	130	141	145	151
LOC115705511	227	418	380	72	126	156	365	331	392
LOC115705512	1336	1458	942	846	916	1701	1200	1253	1155
LOC115707170	74	173	103	36	43	46	138	114	120
LOC115703759	76	28	21	63	66	86	45	56	47
LOC115703631	252	326	346	41	31	88	330	360	392
LOC115706280	69	129	79	35	19	71	152	143	161
LOC115704293	16	76	35	1	6	12	33	47	23
LOC115704010	74	79	59	33	43	64	75	85	58
LOC115704011	67	52	41	56	26	64	72	44	76
LOC115706347	221	247	259	117	158	219	274	211	243
LOC115705528	347	486	321	55	118	154	384	408	240
LOC115705526	464	603	355	153	279	293	459	448	422
LOC115705525	632	707	635	258	316	521	700	649	628
LOC115704778	0	19	23	0	0	1	9	8	6
LOC115705532	1312	1881	1517	397	560	828	1775	1798	2224
LOC115705531	11	25	20	2	7	2	16	25	3
LOC115707248	92	124	82	28	26	35	85	113	139
LOC115704298	158	175	80	52	50	75	98	105	59
LOC115707546	10	35	16	0	7	16	26	24	19
LOC115703582	691	1288	739	424	536	681	1401	1115	1566
LOC115704682	37	108	76	0	10	1	81	64	79
LOC115705536	391	1153	920	45	88	119	787	673	802
LOC115705539	50	82	50	11	20	22	53	42	23
LOC115706251	173	128	74	65	72	187	109	96	59
LOC115705861	8	16	5	0	4	9	7	8	0
LOC115707429	7	8	6	13	6	6	6	4	11
LOC115704303	59	56	54	60	155	163	56	63	31
LOC115705548	40	44	41	34	46	60	33	45	93
LOC115707803	71	71	68	9	13	20	50	61	55
LOC115705612	201	389	347	248	376	451	332	321	479
LOC115704392	15	30	6	6	13	16	26	21	17
LOC115705626	113	299	252	15	43	29	189	178	196
LOC115705655	569	872	577	309	321	452	605	551	739
LOC115705654	1	10	11	2	15	4	0	3	12
LOC115705551	110	111	91	255	289	613	91	76	70
LOC115704307	3	44	21	0	5	3	17	7	10
LOC115705838	1194	1736	1375	378	443	572	1463	1252	1024
LOC115704701	69	115	69	0	1	0	56	63	24
LOC115704311	7	7	2	23	80	87	21	4	3
LOC115705555	1778	2260	1698	492	902	1246	1812	1857	1673
LOC115705554	28	28	29	18	16	14	25	35	16
LOC115703623	4	8	28	1	0	0	11	11	3
LOC115708251	13	26	40	0	0	0	6	10	19
LOC115706852	1	3	10	2	0	4	27	14	29
LOC115705563	75	105	32	20	46	36	59	18	62
LOC115704450	33	31	47	9	7	11	34	28	25
LOC115705888	152	173	148	101	105	183	207	195	239
LOC115705567	8	16	38	6	9	35	21	13	31
LOC115705566	2468	2323	1578	1292	1547	3291	2612	2559	1955
LOC115706458	190	257	200	183	241	390	229	207	178
LOC115707321	0	19	2	17	11	34	8	8	8
LOC115707331	0	1	0	36	39	103	5	0	0
LOC115705577	186	181	109	37	71	57	154	155	163
LOC115705576	196	164	179	75	71	106	231	193	228
LOC115703591	122	128	122	32	54	95	130	87	170
LOC115705578	549	266	247	32	86	78	222	269	151
LOC115705579	484	607	444	227	230	459	639	587	662
LOC115706464	198	214	148	82	126	276	301	290	277
LOC115705584	302	273	202	59	129	128	263	243	166
LOC115705585	1537	2021	1558	1405	1252	3090	1994	2083	2711
LOC115708103	0	36	16	9	6	1	16	23	2
LOC115708168	37	49	42	1	4	0	34	25	48
LOC115708307	19	6	13	3	3	13	1	4	9
LOC115705590	387	556	373	200	254	560	450	420	396
LOC115705589	572	784	604	528	524	1231	863	805	687
LOC115704319	166	190	137	64	86	115	116	143	119
LOC115706355	276	336	238	185	188	271	326	286	335
LOC115705592	154	189	161	90	105	173	197	167	170
LOC115705591	440	375	298	170	222	232	341	365	327
LOC115704656	12	29	15	20	30	30	31	30	33
LOC115704308	17	13	18	34	43	67	18	21	14
LOC115704642	3	4	2	24	36	55	12	9	9
LOC115705595	363	801	407	723	1285	1968	534	581	422
LOC115705596	746	1270	867	883	1574	2115	887	998	625
LOC115705597	59	83	39	0	3	1	29	28	3
LOC115705601	4	1	4	7	5	21	5	11	6
LOC115705604	248	312	270	54	68	140	298	260	355
LOC115705599	938	2038	1083	187	355	575	1230	1335	903
LOC115705598	1404	2808	1729	350	677	748	1838	1872	1180
LOC115705602	9	12	7	2	2	0	9	10	12
LOC115705608	1735	2195	1590	643	1026	1437	1902	1736	1277
LOC115707800	150	161	118	76	115	85	123	118	113
LOC115706405	368	566	664	363	317	567	693	579	1020
LOC115705609	1264	1352	991	554	622	1052	1295	1227	1151
LOC115705610	510	226	184	180	428	275	392	436	367
LOC115705831	379	430	349	34	57	76	306	263	168
LOC115706413	902	1140	870	502	620	1171	1011	967	1198
LOC115705815	91	212	103	36	46	80	149	168	106
LOC115705915	90	144	138	2	15	15	117	162	131
LOC115707217	297	285	224	4	8	7	281	272	261
LOC115705629	87	79	115	0	5	7	102	97	137
LOC115705621	447	481	401	408	381	881	798	750	779
LOC115705623	3624	2715	1770	776	804	1325	4065	3645	2943
LOC115705625	736	748	650	254	493	580	779	874	725
LOC115708289	22	38	28	8	2	30	33	37	40
LOC115708290	42	29	23	0	3	8	40	25	59
LOC115707929	28	62	56	14	16	18	63	59	32
LOC115706388	14	6	6	0	0	5	9	10	10
LOC115703643	5	16	6	5	3	3	10	3	4
LOC115705627	167	263	183	66	96	262	202	220	365
LOC115705641	278	341	240	113	172	244	290	290	234
LOC115705645	472	537	365	283	342	551	490	549	482
LOC115705647	295	868	544	9	29	12	671	496	469
LOC115703867	0	0	0	188	160	291	1	0	0
LOC115704349	230	274	194	25	48	30	197	162	127
LOC115705829	39	52	36	36	19	61	53	49	25
LOC115706461	210	259	212	220	259	472	278	253	199
LOC115706658	139	202	174	95	122	207	200	209	183
LOC115705665	133	146	147	54	114	203	150	140	101
LOC115706892	29	10	8	53	29	92	13	14	11
LOC115705671	114	173	113	61	86	122	147	124	94
LOC115705672	1251	1672	1398	970	1155	2031	1667	1506	2158
LOC115705673	1369	1728	1532	1091	1219	2263	1825	1700	2509
LOC115705676	637	855	650	309	372	576	730	835	864
LOC115705679	107	181	140	60	68	112	182	146	206
LOC115705682	24	47	39	14	40	28	51	49	64
LOC115705678	25	33	13	11	25	24	27	31	27
LOC115705675	1533	1721	1111	611	833	1179	1365	1535	794
LOC115704353	17	49	9	8	57	9	14	34	20
LOC115705681	30	40	29	7	0	3	40	27	26
LOC115705668	40	107	31	0	1	0	40	64	10
LOC115705677	83	58	40	33	32	53	64	87	150
LOC115705680	2	6	9	0	3	9	14	3	14
LOC115705670	188	244	169	65	128	118	206	210	131
LOC115704856	17	10	7	10	14	16	22	15	4
LOC115705687	387	331	230	182	216	362	291	291	170
LOC115707810	10	9	4	34	41	54	4	17	3
LOC115703637	16	24	6	8	18	20	21	18	9
LOC115704737	93	101	72	22	14	14	81	74	84
LOC115706565	3	26	14	22	22	89	17	17	10
LOC115706563	154	169	181	53	69	154	215	168	246
LOC115708241	106	99	116	33	40	62	112	94	108
LOC115706786	192	305	240	103	103	196	290	281	302
LOC115706659	49	57	37	17	47	15	29	41	40
LOC115703696	26	43	27	73	128	143	30	25	25
LOC115705693	115	121	97	54	79	79	153	128	102
LOC115706927	20	52	89	0	0	11	17	9	3
LOC115706928	98	114	82	70	98	123	113	90	87
LOC115705697	890	952	755	660	523	1220	1168	1212	1017
LOC115705696	485	570	539	416	464	895	732	585	851
LOC115705695	966	1274	989	425	559	767	985	1018	820
LOC115708237	44	43	37	12	8	18	57	66	29
LOC115705699	4777	6619	4559	2618	3905	6670	5838	5779	4120
LOC115704447	22	39	32	6	4	1	20	26	32
LOC115705700	8	33	5	42	32	80	27	25	17
LOC115705701	1211	3511	1658	608	1292	1604	1774	1655	1221
LOC115705703	198	225	278	17	39	37	255	228	223
LOC115708227	119	221	190	66	48	99	180	166	182
LOC115706380	16	22	6	3	5	27	13	12	5
LOC115706716	631	938	737	131	153	267	967	870	900
LOC115706053	231	271	203	57	76	76	154	166	140
LOC115708247	386	397	270	76	88	94	339	355	387
LOC115705705	171	135	115	11	37	48	188	127	137
LOC115705708	99	239	214	94	74	304	250	205	170
LOC115705710	68	95	77	9	17	29	73	51	67
LOC115704853	21	37	17	39	52	56	19	18	30
LOC115704800	1	0	1	15	15	42	0	0	0
LOC115706399	7	10	9	2	6	0	14	16	29
LOC115707240	100	122	71	17	23	43	99	110	105
LOC115705107	36	25	6	9	0	4	10	19	24
LOC115704359	601	644	466	264	412	550	707	718	745
LOC115705722	148	142	140	88	99	196	130	149	142
LOC115705806	0	1	4	0	9	13	28	3	3
LOC115705773	0	0	1	10	11	24	3	12	6
LOC115705769	14	17	6	5	3	8	22	24	24
LOC115705752	130	201	213	30	60	126	141	149	139
LOC115705739	63	56	35	5	9	6	28	30	26
LOC115705743	283	352	225	49	73	38	269	262	202
LOC115705727	395	476	389	89	201	218	403	381	292
LOC115705775	69	82	52	19	43	67	69	53	119
LOC115705760	50	31	42	6	12	15	50	34	50
LOC115705730	389	454	375	214	242	481	372	390	459
LOC115705804	2194	2570	1479	1105	1547	2509	2360	2287	2161
LOC115705733	3	44	5	6	1	2	8	36	5
LOC115704372	7	28	9	4	8	4	3	7	13
LOC115705740	2020	1982	1501	1134	1582	2709	2127	1929	2214
LOC115705756	42	71	80	19	9	28	67	80	82
LOC115705742	87	83	73	22	11	24	71	43	29
LOC115705789	5077	8160	7185	599	858	1026	6566	3984	7042
LOC115705788	1761	2281	1759	296	402	535	1726	1092	1783
LOC115705787	776	1604	1003	648	696	1141	1523	1516	1611
LOC115705807	26	30	22	1	5	12	15	18	15
LOC115705738	11	13	11	15	20	22	22	17	9
LOC115705783	3	3	1	22	10	16	11	10	19
LOC115705763	334	477	328	203	260	480	669	589	683
LOC115705777	246	253	188	321	410	577	218	210	209
LOC115705771	1	8	1	64	43	43	7	4	0
LOC115705751	30	25	13	100	112	164	20	18	29
LOC115705736	31	18	12	82	125	237	17	19	19
LOC115705797	79	73	55	79	49	94	69	74	112
LOC115705778	199	342	212	144	127	214	263	239	268
LOC115705784	435	636	411	298	432	546	469	468	432
LOC115705792	20	9	21	0	1	4	10	9	3
LOC115705765	11	5	1	18	13	6	6	5	8
LOC115705726	260	298	184	113	160	294	204	256	188
LOC115705770	94	158	136	49	93	79	105	93	51
LOC115705755	129	76	35	7	12	10	9	18	4
LOC115705731	261	248	223	69	120	126	217	191	120
LOC115705753	476	769	738	611	471	1138	663	501	538
LOC115705759	135	108	90	8	25	11	42	48	11
LOC115705757	53	86	146	91	102	121	128	59	62
LOC115705796	449	667	428	160	299	308	465	471	505
LOC115705800	1403	1978	1438	410	562	667	1271	1499	1608
LOC115705735	11	18	20	2	11	13	11	17	18
LOC115705794	127	62	61	82	81	158	69	114	159
LOC115705767	14	41	20	10	1	10	8	5	10
LOC115705761	674	696	272	250	453	492	584	754	484
LOC115705781	474	733	552	332	381	795	599	584	704
LOC115705790	130	242	161	92	77	148	200	155	193
LOC115705737	452	415	303	160	226	315	485	490	488
LOC115705782	308	389	319	248	265	483	399	339	466
LOC115705802	414	547	374	97	90	167	358	396	445
LOC115705768	20	17	14	4	5	14	20	12	13
LOC115705748	5	1	0	16	23	30	4	13	8
LOC115705779	1626	1303	1315	874	980	1625	1766	2032	3289
LOC115707908	312	360	238	222	235	439	329	297	355
LOC115707701	71	48	49	51	88	165	37	56	33
LOC115704734	16	21	19	2	9	12	21	19	28
LOC115705820	544	442	325	284	374	453	440	447	347
LOC115704318	290	335	205	130	140	364	338	291	339
LOC115704684	106	85	55	25	35	55	102	96	80
LOC115704884	55	83	90	7	10	11	100	73	30
LOC115704380	31	25	9	8	3	3	16	31	17
LOC115707307	370	1024	1443	94	68	188	558	432	1197
LOC115706554	732	984	570	253	372	608	675	725	675
LOC115705824	2185	2575	1858	1220	1917	3047	2628	2616	2431
LOC115705822	3710	4094	3003	938	1456	2084	3881	3778	3059
LOC115705825	1144	1398	873	1883	1623	4508	1515	1446	1185
LOC115707646	1371	2080	1649	325	350	586	2313	2068	2230
LOC115708096	66	87	81	0	1	0	100	79	101
LOC115708198	34	32	36	17	31	60	33	42	32
LOC115705020	39	25	5	12	13	18	10	11	1
LOC115705839	55	61	58	6	3	10	57	71	82
LOC115705843	96	96	89	2	15	3	61	16	53
LOC115705841	30	10	27	6	9	4	16	15	42
LOC115704100	839	1013	747	409	394	964	1115	1057	1673
LOC115704480	301	467	301	111	134	229	554	460	358
LOC115705851	48	123	45	140	170	662	60	43	8
LOC115708216	243	333	289	472	424	854	363	360	398
LOC115707687	53	64	71	80	81	121	60	75	79
LOC115706259	554	775	623	195	309	482	691	642	652
LOC115707075	730	969	601	240	481	501	600	701	515
LOC115708312	549	474	260	33	85	39	313	188	53
LOC115704998	5	8	8	5	1	15	3	7	3
LOC115705867	54	42	58	35	28	52	38	29	7
LOC115705866	103	148	100	108	139	187	137	95	97
LOC115708317	116	166	161	96	83	235	174	177	267
LOC115708236	27	53	62	20	36	65	53	49	45
LOC115707905	515	1217	983	87	56	213	1002	714	980
LOC115705882	469	467	359	308	367	604	667	560	676
LOC115706086	222	391	289	80	97	180	303	303	250
LOC115706874	77	108	82	37	57	46	100	94	88
LOC115705886	600	786	545	281	317	401	737	779	542
LOC115705887	207	323	206	193	116	348	262	264	316
LOC115705895	112	141	97	60	91	304	104	105	134
LOC115705897	701	2230	1528	336	574	1038	1449	1151	694
LOC115706312	135	197	93	40	45	101	90	133	46
LOC115708343	16	46	33	1	1	0	9	20	1
LOC115707410	36	37	36	0	3	7	28	21	8
LOC115705904	2945	3495	2417	1429	1973	3551	3469	3374	2585
LOC115705907	766	702	553	443	390	922	821	691	737
LOC115705905	1	25	6	3	0	7	11	17	5
LOC115705908	1617	2517	2174	1131	1549	3084	2165	2357	2552
LOC115706473	128	225	164	316	314	1387	214	166	251
LOC115708113	217	187	170	134	138	150	170	162	142
LOC115706401	28	47	16	46	28	140	38	22	15
LOC115705996	686	755	378	169	219	412	545	534	488
LOC115704845	12	31	57	26	16	41	32	26	87
LOC115705911	318	355	260	68	94	173	276	308	189
LOC115704727	87	70	51	41	20	28	56	56	59
LOC115705914	353	434	331	192	239	362	416	400	355
LOC115705913	394	521	367	220	325	515	451	463	418
LOC115705916	43	92	78	12	26	33	42	36	24
LOC115705917	51	71	36	6	13	16	36	40	25
LOC115705921	324	467	238	74	245	146	303	243	105
LOC115705922	212	245	120	48	75	88	96	103	90
LOC115705931	468	441	307	143	261	260	376	379	249
LOC115705967	148	334	197	69	76	133	300	199	209
LOC115705973	163	163	141	58	61	82	143	113	120
LOC115705972	23	16	23	11	3	7	14	21	31
LOC115704399	12	23	16	2	9	3	28	26	35
LOC115705960	22	34	20	19	23	27	21	20	17
LOC115705970	67	95	80	65	80	108	91	68	73
LOC115705952	15	14	7	1	10	3	14	13	3
LOC115705947	8	37	30	2	2	1	12	14	27
LOC115705963	31	106	106	7	8	16	88	64	149
LOC115705961	249	286	251	92	113	143	294	258	254
LOC115705966	99	181	114	58	40	75	140	122	185
LOC115705944	827	1332	1052	378	377	799	1151	1090	1397
LOC115705925	33	63	32	20	18	22	66	57	36
LOC115705950	54	41	53	23	56	51	83	35	88
LOC115705964	14	11	13	52	25	67	23	10	26
LOC115705942	0	0	0	51	88	90	2	1	0
LOC115705941	116	196	176	137	148	356	153	173	134
LOC115705976	7	10	9	0	3	2	7	11	4
LOC115705949	325	361	288	178	248	320	353	347	243
LOC115705928	435	670	513	231	315	627	608	536	579
LOC115705945	823	1377	1102	651	689	1277	1268	1167	1263
LOC115705935	81	95	55	24	49	60	79	83	56
LOC115705932	91	87	58	12	39	34	111	103	77
LOC115705951	251	270	187	79	152	175	258	263	261
LOC115705965	20	14	2	1	2	10	8	5	8
LOC115705977	547	1739	852	334	124	800	1201	1089	519
LOC115705954	135	208	158	64	57	118	192	149	172
LOC115705959	677	895	616	510	502	1029	799	825	963
LOC115705937	561	982	602	550	530	1566	828	875	951
LOC115705939	497	530	382	195	262	409	494	430	392
LOC115705936	430	502	434	279	222	476	550	482	468
LOC115705943	402	579	380	126	231	335	555	526	469
LOC115705929	22	23	7	3	2	4	21	25	6
LOC115705926	728	1006	696	549	683	1072	860	874	828
LOC115705930	393	463	446	147	256	314	456	452	462
LOC115705955	191	278	234	112	117	287	284	289	318
LOC115705956	153	166	97	50	53	100	158	125	141
LOC115705958	69	90	70	16	23	41	91	59	95
LOC115705940	646	1355	1286	249	199	552	1249	1049	1610
LOC115705957	262	381	294	225	140	344	351	379	429
LOC115706702	386	393	256	375	506	892	410	445	626
LOC115705993	271	260	177	74	163	144	277	244	209
LOC115705992	269	555	259	261	498	793	377	377	223
LOC115705990	37	37	48	13	12	50	17	42	65
LOC115705989	165	231	200	41	106	70	206	189	143
LOC115704094	191	176	197	127	111	123	181	128	87
LOC115707677	1132	964	668	1389	1251	1633	1205	1122	1117
LOC115705998	1429	2017	1534	549	898	1387	1711	1731	1289
LOC115706010	97	105	83	65	63	151	132	78	115
LOC115706008	331	347	143	225	509	489	256	218	47
LOC115706016	117	147	73	39	51	202	88	117	141
LOC115704419	45	64	68	20	19	27	64	66	40
LOC115705999	182	281	239	101	151	139	207	200	184
LOC115706007	44	50	49	13	8	21	45	51	31
LOC115706013	87	215	99	47	52	79	127	144	87
LOC115706015	301	467	309	86	159	137	353	354	300
LOC115706012	816	1187	1158	284	322	492	1248	1048	1153
LOC115706020	109	118	66	29	41	46	65	46	21
LOC115706019	10	17	24	0	0	3	7	10	9
LOC115706009	3206	3762	2756	817	981	1402	3547	3032	2764
LOC115706004	1486	1728	1454	710	713	1464	1761	1627	1839
LOC115706014	604	608	427	207	264	366	418	331	369
LOC115706022	77	102	54	18	38	30	68	78	26
LOC115706024	157	216	131	53	77	86	160	110	142
LOC115704424	11	9	18	1	0	0	8	2	5
LOC115706026	887	1386	800	496	721	1214	1058	1120	811
LOC115703930	38	67	34	25	43	90	52	67	34
LOC115706031	867	1314	871	311	412	658	1074	949	1067
LOC115706030	357	400	280	126	217	284	352	304	342
LOC115706033	460	515	505	312	356	593	524	517	559
LOC115707499	431	687	360	138	312	255	406	408	329
LOC115706591	665	1102	706	524	712	1127	1090	1051	1089
LOC115706231	414	511	327	93	201	167	331	338	229
LOC115706242	410	404	370	171	231	297	341	408	393
LOC115706041	515	789	545	235	396	595	723	754	642
LOC115706042	137	238	156	27	46	17	132	115	85
LOC115706043	169	287	200	41	49	51	176	167	127
LOC115707553	362	587	425	378	317	724	577	550	681
LOC115704057	19	26	22	10	3	22	31	25	30
LOC115706047	949	1368	1043	1266	1149	3091	1385	1533	1722
LOC115704872	47	58	48	2	7	28	52	47	45
LOC115704426	13	14	4	10	5	11	13	5	6
LOC115706066	77	78	56	41	82	123	74	61	51
LOC115706067	348	386	300	171	286	356	345	367	316
LOC115703615	4	48	30	8	14	9	6	9	4
LOC115706087	204	212	132	13	45	31	143	109	62
LOC115706088	61	69	82	44	95	158	81	114	71
LOC115706096	168	210	140	65	121	230	165	177	202
LOC115706093	662	1015	723	428	556	1090	930	874	812
LOC115706095	282	363	220	106	137	175	364	334	320
LOC115706094	106	134	93	21	62	66	113	91	105
LOC115706097	10	61	39	7	2	7	36	58	16
LOC115706460	650	1766	756	455	979	1444	807	985	431
LOC115706858	250	300	237	97	140	146	234	245	248
LOC115708293	49	45	49	7	10	8	36	36	24
LOC115706104	482	616	543	324	496	896	598	621	636
LOC115706105	1250	1215	757	991	1235	2381	1161	1332	971
LOC115704937	64	64	65	85	189	105	53	34	13
LOC115706671	515	589	396	191	328	334	497	531	493
LOC115706108	60	78	24	23	97	329	135	37	3
LOC115707173	333	289	291	30	76	88	358	293	225
LOC115706263	474	745	937	279	228	564	906	477	1320
LOC115707020	2523	3016	1926	928	1389	1740	2278	2279	2268
LOC115706236	194	191	169	60	102	150	177	145	131
LOC115706115	330	433	261	288	550	765	393	393	343
LOC115706114	921	1054	736	550	819	1214	947	1111	620
LOC115706117	15	20	8	3	5	21	15	17	22
LOC115706169	81	79	47	21	22	49	59	67	51
LOC115704440	5	9	9	4	0	7	21	12	32
LOC115704441	13	38	38	3	0	1	32	17	73
LOC115706120	437	449	353	202	216	377	439	468	436
LOC115706121	395	593	447	177	251	342	515	474	518
LOC115706725	363	507	365	176	285	373	469	392	421
LOC115706138	727	811	750	312	507	665	799	752	742
LOC115707792	174	226	137	86	133	205	172	146	209
LOC115706141	1641	1632	1483	691	1107	1512	1646	1716	1450
LOC115706142	494	616	490	352	373	621	549	576	692
LOC115706143	1	18	8	11	27	17	11	11	2
LOC115706148	1224	2506	1957	2940	2523	5467	2173	1910	2661
LOC115704867	65	175	151	33	21	37	157	101	158
LOC115706151	536	716	655	312	240	487	678	630	681
LOC115704423	27	23	18	16	11	11	18	20	19
LOC115706663	307	354	293	190	173	299	383	351	415
LOC115706377	126	41	25	0	6	4	23	18	4
LOC115706933	47	19	10	1	3	6	19	13	7
LOC115706160	1283	1090	908	720	852	1444	1150	1217	1170
LOC115706161	398	397	317	212	285	432	400	442	365
LOC115706982	466	320	290	292	419	577	481	490	727
LOC115707362	335	325	363	291	280	576	481	446	551
LOC115704777	1033	841	905	802	1054	1698	1613	1414	2274
LOC115707168	390	361	302	243	309	415	381	375	319
LOC115704663	52	64	35	28	35	72	48	57	42
LOC115707208	20	9	23	1	0	3	16	27	31
LOC115706165	1070	1639	1212	640	800	1378	1332	1320	1478
LOC115706166	1889	2492	2118	1040	1367	2150	2082	2177	1816
LOC115704106	9	11	0	28	23	9	7	8	4
LOC115704452	119	269	216	3	0	7	263	312	372
LOC115706172	469	438	301	390	462	1239	366	504	458
LOC115706173	613	621	432	233	396	494	640	566	373
LOC115706686	572	1407	830	621	467	1485	1216	812	1340
LOC115706174	378	560	420	220	262	381	493	424	477
LOC115706178	12	51	62	14	10	21	9	43	6
LOC115706179	1409	1680	1599	763	992	1669	1721	1606	1937
LOC115706929	212	287	169	142	204	270	253	217	168
LOC115706183	34	56	53	14	21	26	44	44	19
LOC115707482	42	9	7	2	15	9	5	2	0
LOC115706184	181	212	145	126	236	274	159	125	145
LOC115706185	204	287	201	164	205	373	265	254	210
LOC115704102	37	155	235	31	60	64	145	124	77
LOC115706186	332	499	365	133	186	236	437	385	356
LOC115706191	352	584	427	401	275	711	440	470	557
LOC115706192	571	631	451	1165	714	2995	822	1031	1118
LOC115706193	814	1082	782	338	464	543	854	781	1137
LOC115706194	1757	1826	1639	1105	1252	1997	1811	1802	2498
LOC115706196	1359	1616	1155	763	1064	1681	1468	1410	1417
LOC115704767	16	59	42	67	42	293	46	41	101
LOC115707005	349	519	396	157	259	392	397	334	405
LOC115706197	29	59	42	21	42	35	52	41	30
LOC115706204	697	728	355	955	1007	1738	747	943	649
LOC115706205	205	344	258	125	124	325	242	251	278
LOC115704553	264	541	854	59	68	222	464	415	474
LOC115707670	141	128	165	64	68	128	133	105	116
LOC115706212	827	806	493	252	345	359	594	549	446
LOC115706213	140	168	87	17	61	34	65	83	37
LOC115707128	8	3	35	11	9	25	1	5	3
LOC115706217	166	281	215	36	49	61	147	109	176
LOC115706218	3500	4198	2607	1185	2170	2336	3237	3371	2315
LOC115706220	1156	1335	823	224	364	453	1097	1098	742
LOC115706221	6	7	6	11	6	1	11	3	8
LOC115706222	505	628	593	306	281	649	608	592	716
LOC115707723	256	242	187	194	151	329	221	141	142
LOC115706239	9389	15158	6090	9436	13581	22008	11297	15164	10081
LOC115707592	327	319	311	51	102	98	331	214	299
LOC115706229	367	395	259	97	183	199	171	104	110
LOC115706234	813	957	612	370	439	778	835	860	643
LOC115704799	20	14	18	0	0	0	21	20	23
LOC115707706	165	225	151	93	150	184	215	194	147
LOC115708524	5	5	5	8	4	13	2	8	7
LOC115704662	70	120	80	44	71	150	81	68	49
LOC115706238	1467	1379	900	505	971	1298	1268	1387	1334
LOC115706240	1324	706	366	939	1212	2977	828	888	758
LOC115706245	350	482	313	105	245	187	407	353	369
LOC115706244	670	925	826	350	354	602	862	747	994
LOC115706247	212	381	282	344	304	666	391	317	540
LOC115704463	0	4	9	4	2	24	6	11	6
LOC115706252	999	1072	819	407	639	775	958	789	1094
LOC115706254	207	232	206	34	59	83	131	184	122
LOC115706255	591	942	629	257	273	414	686	623	876
LOC115706256	2203	2626	1655	622	1180	1282	2421	2272	1747
LOC115706265	10	12	11	11	12	11	11	9	0
LOC115706266	963	1443	2223	625	606	1361	1641	1292	2945
LOC115706270	604	759	707	254	313	721	684	559	529
LOC115706271	56	107	73	62	60	164	85	113	117
LOC115706273	1348	1309	864	554	763	1073	1232	1221	1142
LOC115706274	779	989	473	435	625	1212	1048	950	920
LOC115706275	559	613	493	223	324	403	612	639	600
LOC115707484	97	133	133	7	34	21	110	74	68
LOC115706664	9	47	14	26	10	73	24	8	33
LOC115706276	834	913	602	697	896	1898	1112	1144	1571
LOC115706278	425	434	240	142	187	251	419	342	296
LOC115705002	127	173	95	32	49	135	138	128	107
LOC115703842	301	367	303	66	78	151	281	200	401
LOC115706285	514	512	322	161	182	306	416	429	309
LOC115706283	313	395	305	182	169	359	346	302	319
LOC115706286	13	10	10	5	6	8	18	23	21
LOC115707083	180	201	178	79	70	137	205	257	161
LOC115706288	10	2	13	0	3	12	4	2	9
LOC115706291	285	289	213	144	347	331	247	223	205
LOC115706292	139	282	212	119	137	233	202	184	212
LOC115706293	3430	4174	2842	1054	1450	1962	3795	3313	2687
LOC115706294	408	462	394	188	233	280	519	473	410
LOC115706296	10	6	5	8	7	8	1	9	1
LOC115706297	78	68	65	54	38	65	63	67	58
LOC115706298	5391	6966	4101	2498	4067	6312	5539	5653	4572
LOC115706300	1068	781	470	462	467	609	821	801	598
LOC115706303	2701	2231	1587	1081	1412	1776	2805	2192	3233
LOC115707068	383	357	260	74	114	97	306	314	215
LOC115706307	454	593	402	280	395	580	477	422	406
LOC115706306	948	1383	1008	551	599	1505	1246	1144	1155
LOC115706310	497	494	371	155	267	349	426	427	437
LOC115703593	117	113	112	76	73	112	149	117	207
LOC115708245	417	461	277	150	238	294	405	401	508
LOC115706311	1046	1277	926	439	745	1156	1212	1256	1125
LOC115708119	80	152	105	36	57	58	108	129	110
LOC115706313	43	40	28	4	22	2	23	25	12
LOC115706315	103	126	93	49	55	67	106	127	101
LOC115706317	479	518	395	260	332	514	545	645	479
LOC115706319	187	184	91	88	126	204	122	170	117
LOC115706318	491	797	584	386	434	814	803	721	909
LOC115706320	293	322	268	128	148	250	307	308	316
LOC115706323	2055	2337	1410	668	1013	1486	1632	1572	1538
LOC115706326	553	576	358	402	441	828	458	468	397
LOC115706328	97	161	89	99	93	181	163	163	163
LOC115706329	25	138	70	5	21	11	2	34	0
LOC115706951	410	1015	876	219	185	426	1357	887	951
LOC115706807	10	30	19	29	11	52	45	42	19
LOC115706805	100	109	58	3	7	12	91	79	105
LOC115706335	583	792	601	329	392	696	743	722	572
LOC115706336	94	107	54	13	39	40	42	44	15
LOC115706337	334	469	325	219	318	512	405	404	356
LOC115704883	102	96	90	399	259	523	186	218	213
LOC115706338	341	511	350	224	275	505	399	412	392
LOC115706339	433	622	445	144	218	254	534	569	533
LOC115706342	22	45	44	36	23	64	20	28	29
LOC115706340	700	1039	790	335	370	649	853	774	910
LOC115706509	101	117	71	57	77	109	90	99	77
LOC115708197	147	176	168	120	119	245	216	209	215
LOC115706343	390	366	339	141	238	200	378	386	355
LOC115708218	200	201	175	68	50	92	187	139	175
LOC115706344	431	428	332	212	269	443	438	480	444
LOC115706345	100	104	103	116	140	256	139	140	175
LOC115705047	26	19	7	37	55	155	31	28	1
LOC115708190	264	346	266	162	215	256	250	245	213
LOC115703748	168	187	95	19	43	20	104	114	72
LOC115706352	466	531	438	190	211	371	481	490	490
LOC115703864	111	127	99	68	51	105	106	105	90
LOC115706357	2179	3107	2090	819	1216	1621	2745	2738	1715
LOC115706358	230	492	162	353	500	1012	255	310	222
LOC115704801	351	476	273	336	469	710	630	686	530
LOC115706359	638	829	532	140	145	163	610	557	408
LOC115706363	922	1086	819	436	773	1202	801	676	811
LOC115706364	11	31	15	11	23	44	11	20	3
LOC115706365	478	622	492	167	192	296	467	476	464
LOC115707662	61	91	65	11	14	38	61	79	90
LOC115706367	94	141	107	21	24	36	128	107	121
LOC115706366	306	352	293	165	209	290	335	350	359
LOC115706370	12	6	3	11	7	8	7	8	0
LOC115706371	42	32	10	4	7	15	17	11	13
LOC115706373	118	110	100	64	127	107	107	113	61
LOC115707213	121	133	142	49	40	66	136	133	114
LOC115706374	163	243	212	133	151	243	255	278	249
LOC115706379	119	109	71	20	44	49	87	100	65
LOC115706381	127	127	86	48	78	93	73	42	83
LOC115706382	83	95	90	40	49	88	81	102	91
LOC115706384	282	726	756	216	221	464	785	491	834
LOC115706613	2	13	18	6	0	9	0	6	5
LOC115708268	360	438	357	98	172	169	350	330	352
LOC115707044	260	264	249	127	170	337	297	345	317
LOC115707233	145	83	86	29	76	81	90	86	96
LOC115706386	73	90	85	19	43	11	68	70	53
LOC115706387	149	213	201	251	87	437	308	369	524
LOC115706389	1147	1699	1178	611	808	1396	1490	1381	1299
LOC115707614	80	60	52	17	57	32	60	56	58
LOC115704849	8	46	10	27	13	134	14	13	14
LOC115706403	1052	762	320	796	962	2067	555	602	470
LOC115706406	370	418	275	145	172	320	356	365	287
LOC115706412	109	93	92	23	29	31	95	88	87
LOC115706411	39	29	26	37	21	43	42	23	41
LOC115706410	870	1265	1089	499	711	1021	1355	1254	1149
LOC115706414	252	293	182	119	172	266	259	285	252
LOC115708206	42	76	46	39	26	56	79	55	127
LOC115708281	48	35	16	32	28	48	52	34	46
LOC115706415	777	1125	798	513	539	870	959	961	898
LOC115706416	2287	2451	1031	672	1180	1555	1707	1913	724
LOC115706417	2120	3081	2294	1892	1620	3704	3002	2573	3112
LOC115706422	289	540	352	175	167	287	348	337	341
LOC115706421	166	790	261	15	69	24	132	272	108
LOC115706423	333	489	376	113	150	171	408	466	375
LOC115706425	33	23	31	25	10	12	22	40	22
LOC115706426	697	1071	974	665	655	1452	1004	1060	1025
LOC115707468	26	63	90	9	25	33	24	36	42
LOC115706430	1005	1167	848	357	619	695	971	1065	892
LOC115708164	41	65	55	19	12	41	51	67	44
LOC115704688	11	17	15	14	10	26	19	21	40
LOC115706451	4	5	36	1	0	0	8	1	0
LOC115706449	87	85	106	31	36	38	103	56	54
LOC115706450	1043	1203	941	567	538	885	1144	924	950
LOC115704478	24	27	37	8	2	0	26	23	11
LOC115706456	409	440	323	195	250	458	440	426	400
LOC115706457	142	107	64	35	61	67	84	74	27
LOC115706459	947	1060	669	388	573	736	996	878	922
LOC115706466	301	310	270	137	191	411	349	326	375
LOC115706472	887	1315	1073	914	785	1950	1367	1039	1375
LOC115706471	2611	2753	2526	1258	1635	2367	2949	2794	2143
LOC115707895	1053	1342	915	439	520	698	1254	1008	840
LOC115706476	76	157	138	108	90	193	138	135	189
LOC115706475	217	418	327	126	177	263	268	261	259
LOC115706477	3	16	3	9	4	14	6	11	3
LOC115708201	39	67	55	12	12	5	44	38	42
LOC115706480	16	83	47	0	2	5	9	47	8
LOC115706481	208	263	150	64	123	169	110	77	77
LOC115706483	52	150	97	9	0	0	18	70	12
LOC115706485	3042	2222	1532	1620	2135	3344	2185	2384	2561
LOC115706486	2018	2462	2260	2056	3192	5975	2717	2847	3075
LOC115706490	824	1270	1108	361	550	752	1156	976	1025
LOC115706489	388	700	456	168	216	290	463	532	360
LOC115703644	46	36	38	4	5	32	47	37	26
LOC115706505	2248	2003	1862	469	821	1344	2598	2522	2286
LOC115707936	123	145	105	34	41	67	104	82	125
LOC115706507	1535	1783	1511	856	1209	1779	1706	1774	1595
LOC115706508	954	638	422	259	558	481	347	236	168
LOC115708155	12	8	14	1	5	5	8	9	15
LOC115704916	62	86	125	25	23	35	117	82	122
LOC115706692	0	8	7	37	75	16	7	1	0
LOC115706512	25	41	52	5	20	9	35	50	39
LOC115706513	108	209	291	36	28	66	153	124	372
LOC115706510	747	751	713	302	460	613	732	765	826
LOC115706514	373	478	357	199	194	277	415	366	433
LOC115706516	605	763	696	339	393	612	787	607	746
LOC115706517	104	123	113	62	69	136	126	116	121
LOC115706518	55	40	43	30	25	28	65	75	118
LOC115706526	29	62	53	5	23	16	45	52	60
LOC115706536	83	119	88	39	62	117	112	106	126
LOC115706533	154	88	99	41	64	48	113	103	121
LOC115706523	971	1453	1038	597	748	1203	1341	1194	1262
LOC115706535	149	183	128	41	81	109	138	164	168
LOC115706527	90	81	87	67	66	55	77	83	59
LOC115706520	2176	3331	2850	386	573	947	3526	3463	2551
LOC115706525	210	185	176	59	81	80	190	151	228
LOC115706531	653	576	369	64	93	301	447	593	874
LOC115706521	4218	5519	4197	1672	2818	4044	4734	4581	4035
LOC115706522	1109	1510	1195	606	757	1227	1345	1400	1262
LOC115706539	1586	1478	1085	1398	1773	2941	1759	1618	1670
LOC115706542	1614	1644	1156	869	1176	1851	1701	1777	1442
LOC115706545	140	204	150	52	74	148	153	143	152
LOC115706544	90	75	62	42	23	62	76	65	76
LOC115706546	144	234	176	77	56	118	189	169	167
LOC115704489	60	277	245	22	31	64	121	86	64
LOC115704490	3	15	18	0	4	2	6	10	0
LOC115704491	283	773	663	163	113	366	606	424	599
LOC115706548	181	266	188	60	61	80	184	163	222
LOC115704492	599	974	323	221	157	303	243	355	73
LOC115706551	801	1337	1245	513	525	787	1139	1000	1136
LOC115707120	1132	1397	799	462	635	780	1068	1064	1034
LOC115703592	54	119	97	34	36	92	81	94	94
LOC115706832	645	509	362	230	253	723	692	405	566
LOC115707649	111	131	145	37	30	79	172	121	207
LOC115706653	120	261	186	100	104	216	241	192	276
LOC115707423	310	425	278	61	157	110	283	286	230
LOC115706558	639	754	536	239	253	441	843	879	902
LOC115706557	1133	986	798	357	468	701	1378	1209	1609
LOC115705018	13	52	51	11	8	26	41	31	83
LOC115706662	15	22	1	8	7	25	20	26	27
LOC115705073	42	57	40	179	91	518	37	93	102
LOC115707351	153	238	167	155	125	467	304	277	353
LOC115706569	781	903	592	697	600	2098	702	710	680
LOC115706571	98	162	76	69	169	123	159	192	189
LOC115706573	226	295	123	186	219	276	171	178	157
LOC115706574	693	910	765	347	435	595	842	827	867
LOC115706575	63	68	46	5	13	20	68	50	39
LOC115706590	97	334	109	271	263	1796	123	141	85
LOC115707609	481	660	558	274	331	480	670	596	646
LOC115707311	217	344	277	178	223	377	327	336	400
LOC115706592	3094	4224	3641	2811	2684	5313	4258	3963	6055
LOC115703624	15	18	30	78	72	94	13	5	0
LOC115706599	190	198	220	29	35	45	146	166	119
LOC115706600	892	990	569	517	889	1139	765	821	946
LOC115704496	125	123	65	21	49	63	139	101	129
LOC115706610	359	392	304	178	166	208	413	373	392
LOC115707376	498	689	478	319	272	711	634	585	965
LOC115703728	50	56	50	5	9	4	46	49	34
LOC115706615	24	30	31	12	27	41	40	23	23
LOC115706614	67	69	74	32	19	52	58	57	93
LOC115707878	52	52	70	12	32	38	46	68	96
LOC115706616	12	41	14	2	1	2	23	33	59
LOC115706619	454	977	630	394	384	860	732	702	487
LOC115706718	60	57	48	1	23	30	36	29	33
LOC115708337	1	0	0	33	39	51	0	0	0
LOC115706621	821	1220	803	404	607	842	952	947	948
LOC115708129	111	205	160	9	25	19	189	137	174
LOC115706922	558	450	363	198	249	366	494	533	603
LOC115706624	621	754	668	230	254	462	886	764	776
LOC115707336	174	230	194	81	176	187	200	151	241
LOC115708338	13	0	2	2	3	11	2	3	16
LOC115706957	225	155	93	59	124	166	159	168	213
LOC115706628	967	1049	679	593	862	1235	1065	1216	917
LOC115706939	362	445	345	198	285	311	388	348	361
LOC115704294	16	84	78	6	23	62	81	71	38
LOC115706634	516	600	381	166	304	343	434	397	236
LOC115707107	137	184	134	136	152	270	162	154	210
LOC115706636	1112	988	663	388	605	808	921	865	764
LOC115706864	10	5	5	50	29	83	9	27	16
LOC115704944	1	11	5	37	79	130	12	4	7
LOC115708266	6	2	3	23	8	62	2	4	0
LOC115706638	77	107	69	15	34	38	60	69	40
LOC115706639	236	202	207	122	169	242	236	195	236
LOC115706645	209	88	80	68	144	163	96	99	121
LOC115706644	1302	1803	1527	825	1019	1948	1595	1513	1211
LOC115706646	10	13	29	6	3	4	18	15	23
LOC115706661	495	861	758	303	329	495	772	605	627
LOC115706670	80	48	20	70	167	139	7	42	39
LOC115704501	2	0	0	26	10	53	0	0	0
LOC115706677	24	56	36	24	49	20	16	39	26
LOC115706687	382	496	320	113	199	268	389	361	299
LOC115706688	55	76	56	19	52	34	44	50	24
LOC115703560	19	35	11	5	5	2	7	15	4
LOC115706696	146	42	37	26	87	59	21	53	19
LOC115706698	63	57	30	16	14	13	45	35	20
LOC115706697	959	1075	856	640	655	1309	1149	1502	1667
LOC115704680	116	173	87	268	232	776	180	250	218
LOC115706717	786	1202	780	526	477	1097	1118	1003	1303
LOC115706711	415	514	421	307	395	542	475	498	436
LOC115706712	635	723	653	260	426	685	925	664	761
LOC115707772	772	2143	2185	193	149	396	2027	1474	2226
LOC115708157	1910	6112	8008	297	411	623	6296	4111	7022
LOC115706721	9	24	8	6	3	10	4	0	2
LOC115706722	153	215	127	38	54	47	159	134	128
LOC115706724	144	266	229	54	110	107	131	148	157
LOC115704733	13	13	13	2	2	1	7	2	0
LOC115706775	40	47	24	5	8	12	61	42	38
LOC115706776	44	157	40	22	25	63	77	86	10
LOC115704786	14	14	5	3	7	6	8	13	11
LOC115707974	70	98	65	17	26	73	89	76	114
LOC115708089	240	321	244	103	118	185	248	219	307
LOC115707188	252	357	269	176	243	325	342	334	375
LOC115706788	424	610	453	197	299	608	580	538	559
LOC115708076	0	0	0	33	26	35	0	0	0
LOC115706791	1459	1694	1200	953	1418	2098	1814	1866	1805
LOC115706792	450	1477	1419	91	194	107	974	624	692
LOC115703666	292	578	414	389	358	1215	474	434	609
LOC115707339	740	749	702	1672	1412	4430	791	748	1455
LOC115704192	773	733	646	1454	1189	4445	604	542	867
LOC115708150	62	64	51	3	8	12	47	63	69
LOC115707450	23	88	40	18	31	43	45	72	40
LOC115706794	616	667	431	313	401	589	619	600	528
LOC115706795	666	687	325	288	535	651	608	579	488
LOC115707785	1109	844	550	1624	1680	3496	1269	1236	1677
LOC115706811	1222	2102	1507	451	629	1118	1723	1522	1799
LOC115706813	155	172	69	144	124	254	118	113	127
LOC115707735	221	212	161	87	114	208	203	178	146
LOC115706816	192	222	224	79	112	153	209	249	206
LOC115703862	54	70	50	4	17	34	72	47	58
LOC115704718	20	39	45	14	11	37	48	63	120
LOC115706819	486	429	327	272	285	505	495	417	498
LOC115706820	8	5	2	9	6	23	3	2	10
LOC115706818	178	276	199	147	180	314	175	211	188
LOC115706826	463	553	348	221	384	453	446	410	406
LOC115706827	72	120	77	87	81	226	130	107	212
LOC115706821	548	723	563	507	884	1101	577	691	608
LOC115706822	24	12	12	3	9	8	14	15	3
LOC115706824	18	21	4	2	7	4	4	5	6
LOC115706828	935	1408	548	524	1185	1541	753	892	456
LOC115704507	27	59	64	4	22	25	36	31	23
LOC115706829	20	47	50	26	45	94	32	37	54
LOC115706830	107	153	129	97	49	254	139	171	140
LOC115706837	951	1041	906	487	545	1006	1002	1037	1044
LOC115706839	197	83	90	9	5	6	43	16	16
LOC115708101	56	63	42	2	18	14	32	37	24
LOC115704695	125	127	71	14	8	17	86	66	28
LOC115706847	205	163	125	101	109	222	158	142	163
LOC115707523	176	267	172	77	135	142	192	198	182
LOC115706854	573	744	712	313	383	946	623	470	765
LOC115706855	848	1397	1275	678	644	1658	1466	1242	1610
LOC115706856	2233	3073	2074	1084	2109	2431	2514	2666	2220
LOC115703577	100	95	83	101	147	165	91	102	83
LOC115706861	57	112	38	15	13	12	22	52	11
LOC115706862	194	552	579	150	104	179	385	303	392
LOC115706875	54	20	12	28	42	71	12	14	13
LOC115706876	266	336	237	41	67	87	304	269	264
LOC115706881	1165	1864	1225	441	804	767	1362	1411	1341
LOC115706882	1534	2560	1786	550	753	1038	2047	1999	1723
LOC115706883	854	1405	1073	658	624	1451	1218	1171	1406
LOC115706884	1524	2443	2007	816	903	1932	2250	1962	2136
LOC115706893	735	1060	992	602	611	1196	1020	946	1406
LOC115706894	546	677	458	270	353	446	567	591	667
LOC115706896	207	455	293	62	61	94	331	297	281
LOC115706898	119	159	166	15	56	38	113	133	128
LOC115706899	545	501	287	103	135	193	357	348	309
LOC115706900	161	253	172	147	174	397	167	167	353
LOC115707641	95	57	28	11	35	35	24	25	7
LOC115706905	73	183	183	86	100	283	117	90	174
LOC115706906	175	222	175	78	82	81	217	149	122
LOC115706908	246	388	246	94	182	190	491	444	463
LOC115706916	2008	2627	1871	2640	1922	5459	3113	3933	4125
LOC115706919	282	260	171	60	154	92	189	210	144
LOC115706920	37	88	41	5	14	58	22	33	7
LOC115706924	851	965	740	396	597	948	836	817	626
LOC115706925	195	216	147	90	102	183	218	198	176
LOC115706926	374	351	219	170	164	679	518	305	494
LOC115704685	17	49	123	53	65	200	51	31	168
LOC115707573	1	3	0	131	129	263	2	1	0
LOC115707571	320	230	248	26	49	36	201	125	206
LOC115707017	150	266	180	78	146	135	181	154	137
LOC115706932	433	585	385	248	292	333	533	458	559
LOC115707441	295	405	274	140	199	330	332	343	380
LOC115708328	119	204	122	40	54	61	171	133	158
LOC115706940	3768	1998	1285	1932	2800	3854	2661	2214	2193
LOC115707617	41	84	44	49	50	180	52	76	69
LOC115706943	1573	2084	1521	633	980	1268	1771	1677	1304
LOC115706945	1127	1506	1437	299	368	408	1551	1290	1428
LOC115706947	2098	2506	1693	1188	1569	2919	2310	2174	1592
LOC115706950	7	14	22	2	9	19	12	9	18
LOC115706952	165	209	196	39	106	148	117	107	77
LOC115706955	180	355	225	58	37	138	271	214	294
LOC115708283	18	40	26	3	8	11	31	31	20
LOC115706958	201	317	178	111	161	131	198	198	193
LOC115706962	605	689	527	207	347	452	515	492	762
LOC115706961	316	449	384	190	298	454	459	385	451
LOC115706966	337	508	413	182	167	236	476	445	385
LOC115706968	175	281	173	55	55	59	201	165	321
LOC115706967	417	682	426	62	131	178	505	430	213
LOC115706973	481	495	251	316	350	742	381	472	303
LOC115706976	27	56	24	126	151	413	32	36	47
LOC115706974	118	249	136	56	93	94	187	154	141
LOC115707467	858	1085	578	774	572	1541	1312	1168	1386
LOC115704907	3	19	10	73	53	142	22	12	46
LOC115706988	190	211	219	147	137	209	202	125	199
LOC115706986	79	89	65	33	45	70	67	54	40
LOC115706997	102	52	41	4	3	13	52	46	34
LOC115706998	178	210	167	56	90	118	179	182	131
LOC115706993	617	588	501	199	387	562	654	610	564
LOC115706989	309	386	352	181	268	394	361	331	370
LOC115706990	123	176	109	71	61	171	147	119	221
LOC115706996	449	569	477	217	292	414	519	529	653
LOC115706999	138	183	136	52	85	92	114	120	141
LOC115707978	268	268	218	111	89	215	318	240	336
LOC115707977	20	17	16	26	28	51	25	23	23
[truncated: 14,420 more rows]

## Sheet: Table S2
Table S2. List of differentially expressed genes (RC:Rooty Callus; NEC: Non-Embryogenic Callus; EC: Embryogenic Callus).
GeneID	Gene_Description	baseMean	log2FoldChange	lfcSE	stat	pvalue	padj	Expression level
								RC-Rep1	RC-Rep2	RC-Rep3	NEC-Rep1	NEC-Rep2	NEC-Rep3	EC-Rep1	EC-Rep2	EC-Rep3
LOC115705878	beta-galactosidase-like	2081.35	-10.283	0.400811	-25.6555	3.67e-145	6.02e-141	9.77977	2.76348	10.1764	6369.45	5249.98	7074.91	3.96565	5.83351	5.26101
LOC115704132	LRR receptor-like serine/threonine-protein kinase IOS1	578.948	-4.85181	0.211534	-22.9363	2.02e-116	1.66e-112	64.013	93.9582	61.0583	1739.79	1498.12	1586.84	61.8641	56.6684	48.2259
LOC115706125	beta-galactosidase	1935.19	4.53247	0.20603	21.9991	2.94e-107	1.61e-103	2125.77	1906.8	1538.48	158.162	140.038	189.752	3272.45	3664.28	4421
LOC115716639	metal-nicotianamine transporter YSL3	412.669	-4.14058	0.194477	-21.2908	1.38e-100	5.67e-97	113.801	143.701	133.218	1040.75	1012.36	1092.3	69.7954	62.5019	45.5954
LOC115725246	receptor-like protein 35	544.576	4.74185	0.23554	20.1318	3.89e-90	1.28e-86	924.633	843.551	759.528	29.2893	29.1746	27.5288	826.441	735.023	726.019
LOC115707713	programmed cell death protein 4-like	1672.4	4.03531	0.218457	18.4718	3.48e-76	9.52e-73	1769.25	2364.15	2001.05	126.92	215.892	167.139	2635.57	2515.91	3255.69
LOC115709037	uncharacterized LOC115709037	1217.52	4.65844	0.253863	18.3502	3.29e-75	7.71e-72	1424.29	1660.85	1880.78	56.626	55.4318	110.115	1863.06	2046.73	1859.77
LOC115705881	60S ribosomal protein L31	382.581	-8.0926	0.444524	-18.2051	4.7e-74	9.65e-71	1.77814	0	4.62563	970.453	1292.44	1161.13	1.58626	3.33344	7.89151
LOC115706817	protein TIFY 10A-like	273.139	-6.44788	0.378916	-17.0166	6.18e-65	1.13e-61	4.44535	18.6535	12.9518	822.054	653.512	919.266	11.1038	7.50023	8.76834
LOC115711284	SNF1-related protein kinase regulatory subunit gamma-1	358.264	-4.13545	0.24698	-16.7441	6.25e-63	1.03e-59	49.7879	58.7239	45.3311	882.585	1096.97	926.148	72.1748	55.835	36.827
LOC115723447	1-aminocyclopropane-1-carboxylate oxidase homolog 1	1043.55	3.3835	0.204242	16.5661	1.23e-61	1.83e-58	1194.91	1243.56	1274.82	167.926	132.745	193.685	1721.88	1399.21	2063.19
LOC115721742	peroxidase 24	166.997	-4.47462	0.272415	-16.4257	1.25e-60	1.71e-57	12.447	11.7448	7.401	494.013	430.326	483.721	17.4488	28.3342	17.5367
LOC115705178	60S ribosomal protein L31	666.706	7.19192	0.444027	16.1971	5.29e-59	6.68e-56	1162.9	1173.79	827.987	9.76311	7.29366	3.93269	891.478	1120.03	803.18
LOC115702721	probable 2-oxoglutarate-dependent dioxygenase At3g50210	446.1	-5.51294	0.340905	-16.1715	8.01e-59	9.4e-56	16.0033	23.4895	7.401	1595.29	1438.31	849.461	26.9664	31.6676	26.305
LOC115705054	60S acidic ribosomal protein P1	561.469	7.42533	0.472576	15.7125	1.24e-55	1.36e-52	903.295	881.549	715.122	1.95262	4.3762	6.88221	803.44	780.857	955.75
LOC115714995	protein DETOXIFICATION 29	391.091	5.55922	0.35425	15.693	1.69e-55	1.73e-52	650.799	457.355	574.503	7.81049	8.75239	18.6803	696.368	590.851	514.702
LOC115711285	SNF1-related protein kinase regulatory subunit gamma-1-like	338.901	5.49148	0.353866	15.5185	2.6e-54	2.51e-51	406.305	529.206	457.012	21.4788	8.75239	8.84855	539.328	625.853	453.323
LOC115702931	ferredoxin--nitrite reductase, chloroplastic-like	425.099	-4.18426	0.270502	-15.4685	5.66e-54	5.16e-51	111.134	81.5225	103.614	747.854	1245.76	1351.86	66.6229	66.6687	50.8564
LOC115709330	guanine nucleotide-binding protein subunit beta-like protein	1077.13	2.7001	0.176926	15.2612	1.39e-52	1.14e-49	1619.89	1602.82	1503.33	167.926	265.489	225.146	1419.7	1582.55	1307.36
LOC115716736	uncharacterized LOC115716736	182.424	-7.34467	0.481187	-15.2636	1.34e-52	1.14e-49	2.66721	0.690869	6.47588	476.44	606.833	538.778	3.96565	3.33344	2.6305
LOC115705507	uncharacterized LOC115705507	394.512	2.51605	0.164944	15.2539	1.55e-52	1.21e-49	542.333	533.351	461.637	95.6785	100.653	102.25	562.329	584.185	568.189
LOC115705442	acid phosphatase 1	462.4	3.91166	0.264148	14.8086	1.29e-49	9.61e-47	564.559	636.981	562.476	56.626	26.2572	64.8894	657.504	740.023	852.283
LOC115721958	rRNA-processing protein fcf2	965.195	-1.6686	0.113806	-14.6618	1.13e-48	8.08e-46	543.222	536.114	561.551	1737.83	1741.73	1878.84	527.431	555.017	605.016
LOC115697518	neutral ceramidase 2	119.898	-5.47992	0.374106	-14.648	1.39e-48	9.48e-46	15.1142	22.7987	17.5774	372.951	332.591	295.935	11.1038	7.50023	3.50734
LOC115698941	acetolactate synthase small subunit 2, chloroplastic	326.33	3.7468	0.259165	14.4572	2.26e-47	1.48e-44	399.192	565.131	491.241	27.3367	27.7159	44.2427	475.878	445.014	461.215
LOC115695909	uncharacterized LOC115695909	240.883	-8.33229	0.5793	-14.3834	6.58e-47	4.15e-44	8.8907	4.14521	6.47588	704.897	879.616	557.459	3.96565	2.50008	0
LOC115707297	uncharacterized LOC115707297	246.459	-4.47619	0.315033	-14.2086	8.1e-46	4.93e-43	34.6737	30.3982	45.3311	618.981	634.549	763.925	42.0359	33.3344	14.9062
LOC115700502	serine carboxypeptidase-like 50	341.994	3.77092	0.267709	14.0859	4.64e-45	2.72e-42	359.184	438.702	583.754	39.0524	40.8445	36.3774	521.086	475.848	583.095
LOC115708746	recQ-mediated genome instability protein 1	610.64	-2.08603	0.151119	-13.8039	2.41e-43	1.37e-40	308.507	292.238	328.419	1157.9	1384.34	1154.24	322.011	284.175	263.927
LOC115705514	acid phosphatase 1-like	213.075	-8.58037	0.624339	-13.7431	5.6e-43	3.06e-40	0	0	0	620.934	599.539	692.153	1.58626	0.833359	2.6305
LOC115709076	microfibrillar-associated protein 1	419.233	-2.4426	0.181127	-13.4855	1.9e-41	1.01e-38	179.592	165.809	174.849	753.712	936.506	1055.93	166.557	152.505	187.643
LOC115695873	probable polyamine transporter At3g13620	91.1116	-4.78835	0.355668	-13.463	2.58e-41	1.32e-38	0.88907	2.76348	1.85025	267.509	250.902	267.423	7.13817	7.50023	14.0294
LOC115705551	protein ENHANCED DISEASE RESISTANCE 4	219.748	-2.95262	0.219657	-13.4419	3.43e-41	1.71e-38	97.7977	76.6864	84.1864	497.919	421.574	602.685	72.1748	63.3353	61.3784
LOC115705706	60S ribosomal protein L7a-2	234.786	2.83306	0.210876	13.4347	3.78e-41	1.83e-38	320.954	334.381	324.719	58.5787	45.2207	39.3269	325.183	351.677	313.03
LOC115709198	probable FBD-associated F-box protein At1g32375	202.659	4.98699	0.372245	13.3971	6.29e-41	2.95e-38	320.954	225.223	292.34	11.7157	11.6699	7.86538	294.251	309.176	350.734
LOC115697293	uncharacterized LOC115697293	115.456	-6.79847	0.509071	-13.3547	1.11e-40	5.07e-38	1.77814	0.690869	2.77538	329.993	332.591	361.807	0	3.33344	6.13784
LOC115706935	cysteine proteinase inhibitor-like	351.757	4.23771	0.320136	13.2372	5.35e-40	2.37e-37	391.191	557.531	524.546	11.7157	43.762	27.5288	524.259	458.347	626.937
LOC115706948	protein PPLZ12	299.835	6.85625	0.518294	13.2285	6.01e-40	2.6e-37	415.196	458.046	407.98	1.95262	4.3762	4.91586	425.911	423.346	556.79
LOC115716367	caffeic acid 3-O-methyltransferase	3174.04	-2.46257	0.187434	-13.1383	1.99e-39	8.35e-37	1090	1252.55	1089.8	8884.43	5751.78	6639.36	1343.56	1375.04	1139.88
LOC115698267	uncharacterized LOC115698267	296.783	2.51116	0.192469	13.0471	6.6e-39	2.71e-36	396.525	401.395	398.729	70.2944	62.7255	84.5528	458.429	377.512	420.881
LOC115709606	salutaridinol 7-O-acetyltransferase	146.138	-4.49987	0.347087	-12.9647	1.94e-38	7.77e-36	16.0033	30.3982	12.9518	363.188	488.675	350.992	22.2076	14.1671	16.6599
LOC115704166	squalene monooxygenase SE2	290.186	-4.9663	0.384624	-12.9121	3.85e-38	1.5e-35	59.5677	63.5599	49.9568	663.892	586.41	1112.95	36.484	28.3342	10.522
LOC115715801	alcohol dehydrogenase-like 4	127.691	-4.80192	0.380836	-12.6089	1.89e-36	7.2e-34	12.447	29.0165	24.9784	435.435	272.783	337.228	11.8969	16.6672	8.76834
LOC115705157	probable ADP-ribosylation factor GTPase-activating protein AGD14	470.645	2.38511	0.19009	12.5473	4.11e-36	1.52e-33	674.804	657.016	588.38	99.5837	121.075	146.493	616.262	734.189	598.001
LOC115712413	glutathione S-transferase T3-like	173.35	4.04356	0.322286	12.5465	4.15e-36	1.52e-33	272.944	225.223	273.837	3.90524	20.4223	17.6971	242.698	266.675	236.745
LOC115709323	guanine nucleotide-binding protein subunit beta-like protein	451.458	-2.67595	0.213987	-12.5052	6.99e-36	2.5e-33	168.034	174.099	139.694	882.585	1317.24	896.653	146.729	158.338	179.751
LOC115705160	probable ADP-ribosylation factor GTPase-activating protein AGD14	512.137	-2.19724	0.176704	-12.4345	1.7e-35	5.93e-33	213.377	189.989	167.448	923.59	1232.63	1158.18	217.317	254.174	252.528
LOC115698942	uncharacterized protein At4g14100-like	72.0366	-4.00975	0.323412	-12.3983	2.67e-35	9.13e-33	8.00163	8.29043	6.47588	177.689	202.764	208.432	12.6901	10.8337	13.1525
LOC115711395	nuclear transcription factor Y subunit A-1	202.313	4.53765	0.366568	12.3787	3.41e-35	1.14e-32	217.822	264.603	358.949	21.4788	11.6699	9.83172	350.563	299.176	286.725
LOC115720835	putative disease resistance protein RGA3	157.435	-3.98688	0.325261	-12.2575	1.53e-34	5.03e-32	42.6753	19.3443	24.9784	324.135	439.078	487.653	24.587	31.6676	22.7977
LOC115704748	gibberellin 2-beta-dioxygenase 8	307.804	3.66967	0.299985	12.2328	2.08e-34	6.68e-32	331.623	329.544	553.225	37.0998	42.3032	34.411	503.637	400.012	538.376
LOC115702708	SUMO-conjugating enzyme SCE1	237.326	-9.31881	0.763634	-12.2033	2.99e-34	9.43e-32	0.88907	0.690869	1.85025	702.944	577.658	848.478	0.79313	0	2.6305
LOC115720845	uncharacterized LOC115720845	159.704	-2.61968	0.214763	-12.198	3.19e-34	9.86e-32	72.9037	69.0869	67.5341	302.656	376.353	376.555	53.9328	68.3354	49.9796
LOC115707217	phosphatidate cytidylyltransferase 4, chloroplastic	152.549	4.71294	0.387804	12.1529	5.54e-34	1.68e-31	264.054	196.898	207.228	7.81049	11.6699	6.88221	222.869	226.674	228.854
LOC115714535	transcription factor MYB14	97.8974	-4.73272	0.390264	-12.127	7.6e-34	2.27e-31	15.1142	22.7987	17.5774	246.03	189.635	359.841	8.72442	10.8337	10.522
LOC115716201	probable mediator of RNA polymerase II transcription subunit 37e	89.3111	-6.71865	0.555407	-12.0968	1.1e-33	3.22e-31	0.88907	2.07261	3.7005	253.841	234.856	300.851	0.79313	4.16679	2.6305
LOC115725467	geraniol 8-hydroxylase	350.442	2.86914	0.237325	12.0895	1.2e-33	3.46e-31	401.86	473.245	619.834	62.4839	59.808	75.7043	509.982	510.016	441.048
LOC115702924	bZIP transcription factor TRAB1	943.817	1.99498	0.165932	12.0229	2.69e-33	7.62e-31	988.646	1209.02	1334.03	331.946	370.518	294.952	1355.46	1338.37	1271.41
LOC115694939	epoxide hydrolase A	180.003	-8.09577	0.674092	-12.0099	3.15e-33	8.77e-31	0.88907	6.21782	2.77538	804.48	453.666	346.077	0.79313	2.50008	2.6305
LOC115721086	uncharacterized LOC115721086	78.7933	-4.75997	0.396806	-11.9957	3.74e-33	1.02e-30	13.336	8.9813	6.47588	228.457	259.654	168.122	7.9313	9.16695	7.01468
LOC115719649	lysine-specific demethylase JMJ25	230.677	3.12976	0.264639	11.8265	2.85e-32	7.66e-30	389.413	320.563	371.9	44.9103	35.0096	25.5625	336.287	301.676	250.775
LOC115722356	serine/arginine repetitive matrix protein 2	304.395	-2.12969	0.181378	-11.7418	7.78e-32	2.06e-29	161.811	163.045	135.068	542.829	653.512	658.725	144.35	158.338	121.88
LOC115705258	G-type lectin S-receptor-like serine/threonine-protein kinase CES101	70.6335	-5.09045	0.433721	-11.7367	8.27e-32	2.15e-29	6.22349	8.29043	11.1015	154.257	192.553	245.793	6.34504	5.00015	6.13784
LOC115725315	1,4-alpha-glucan-branching enzyme 2-2, chloroplastic/amyloplastic-like	490.84	2.59131	0.221579	11.6947	1.36e-31	3.48e-29	839.282	639.745	585.604	99.5837	125.451	109.132	718.575	742.523	557.667
LOC115702782	probably inactive leucine-rich repeat receptor-like protein kinase At5g48380	79.8167	-4.85437	0.42064	-11.5404	8.25e-31	2.08e-28	19.5595	15.89	14.802	247.983	183.8	214.332	11.8969	8.33359	1.75367
LOC115708223	uncharacterized LOC115708223	240.105	5.3396	0.465114	11.4802	1.66e-30	4.13e-28	280.057	291.547	399.654	3.90524	1.45873	19.6634	364.84	333.344	466.476
LOC115710268	cyclin-dependent kinase G-2	2675.76	-1.76683	0.154318	-11.4493	2.37e-30	5.81e-28	1645.67	1423.19	1440.42	4245	5095.35	5784.99	1406.22	1610.88	1430.12
LOC115702226	uncharacterized LOC115702226	282.994	-9.57471	0.843457	-11.3518	7.27e-30	1.75e-27	0	0	0	1304.35	405.528	833.73	1.58626	0	1.75367
LOC115725375	probable ribosomal RNA small subunit methyltransferase B	325.49	-2.7762	0.245584	-11.3045	1.25e-29	2.97e-27	164.478	94.649	105.464	646.318	892.744	699.035	115.797	108.337	102.59
LOC115707646	auxin-responsive protein SAUR36-like	1268.44	1.6817	0.149111	11.2782	1.68e-29	3.94e-27	1218.91	1437.01	1525.53	634.602	510.556	576.139	1834.51	1723.39	1955.34
LOC115700277	coumaroyl-CoA:anthocyanidin 3-O-glucoside-6''-O-coumaroyltransferase 2	90.4932	-7.34315	0.651329	-11.2741	1.76e-29	4.07e-27	0	0	0	269.462	242.15	297.901	3.17252	0	1.75367
LOC115705835	uncharacterized LOC115705835	141.782	-8.25562	0.740749	-11.145	7.58e-29	1.73e-26	0	0	0.925125	484.25	250.902	535.829	1.58626	1.66672	0.876834
LOC115712180	enoyl-CoA delta isomerase 1, peroxisomal	476.231	-2.80883	0.252302	-11.1328	8.69e-29	1.95e-26	138.695	185.153	195.201	1195	812.514	1288.94	176.868	118.337	175.367
LOC115696549	probable protein phosphatase 2C 65	182.38	2.57364	0.231279	11.1279	9.18e-29	2.04e-26	208.042	188.607	174.849	70.2944	40.8445	46.2091	299.803	288.342	324.429
LOC115705777	vesicle-associated protein 1-2-like	321.195	-1.75251	0.158202	-11.0777	1.61e-28	3.52e-26	218.711	174.79	173.924	626.792	598.08	567.29	172.902	175.005	183.258
LOC115710267	protein BIC1-like	203.092	-3.33233	0.301809	-11.0412	2.42e-28	5.22e-26	42.6753	72.5412	56.4326	326.088	558.695	621.365	49.174	50.0015	50.8564
LOC115702618	protein GRIP	113.973	-2.88548	0.261735	-11.0244	2.91e-28	6.21e-26	33.7847	31.0891	49.9568	308.514	252.361	241.86	38.0702	34.1677	35.9502
LOC115698532	mitochondrial outer membrane protein porin of 34 kDa-like	180.639	6.42753	0.583393	11.0175	3.15e-28	6.62e-26	225.824	260.458	296.04	9.76311	1.45873	0.983172	241.111	302.509	287.602
LOC115706439	caffeic acid 3-O-methyltransferase	228.333	4.18748	0.38109	10.9882	4.36e-28	9.05e-26	212.488	410.376	270.137	19.5262	24.7985	16.7139	427.497	419.18	254.282
LOC115707160	GDSL esterase/lipase 1	996.96	1.23156	0.112364	10.9604	5.92e-28	1.21e-25	1113.12	1214.55	1155.48	572.118	555.777	515.182	1308.66	1240.04	1297.72
LOC115705984	UDP-glucose flavonoid 3-O-glucosyltransferase 7	158.435	-2.36601	0.215996	-10.9539	6.36e-28	1.29e-25	67.5693	51.8152	81.411	337.804	328.215	359.841	63.4504	69.1688	66.6394
LOC115708671	(-)-isopiperitenol/(-)-carveol dehydrogenase, mitochondrial-like	246.43	6.82617	0.624179	10.9362	7.73e-28	1.55e-25	485.432	348.198	281.238	1.95262	7.29366	0.983172	434.635	259.175	398.96
LOC115708823	probable DNA helicase MCM8	111.861	4.16075	0.381689	10.9009	1.14e-27	2.26e-25	178.703	145.082	167.448	13.6684	5.83493	8.84855	159.419	155.005	172.736
LOC115708822	loganic acid O-methyltransferase	125.259	-8.06418	0.740496	-10.8902	1.28e-27	2.51e-25	0.88907	3.45434	3.7005	494.013	243.608	377.538	0.79313	3.33344	0
LOC115725767	beta-amyrin synthase	701.774	4.82057	0.444313	10.8495	2.01e-27	3.87e-25	923.743	1105.39	1841	15.621	35.0096	31.4615	1203.18	763.357	397.206
LOC115699458	G-type lectin S-receptor-like serine/threonine-protein kinase At4g03230	182.937	-2.98986	0.275667	-10.8459	2.09e-27	3.98e-25	43.5644	68.396	46.2563	410.051	377.812	533.862	60.2778	65.002	41.2112
LOC115707820	probable inactive nicotinamidase At3g16190	138.471	-4.0414	0.372828	-10.8399	2.23e-27	4.2e-25	29.3393	26.9439	12.9518	384.667	484.299	240.877	23.7939	25.8341	17.5367
LOC115704705	uncharacterized LOC115704705	139.042	4.18057	0.385784	10.8366	2.31e-27	4.28e-25	238.271	225.223	173.924	11.7157	17.5048	4.91586	204.627	203.34	171.86
LOC115702980	UDP-glucose flavonoid 3-O-glucosyltransferase 7-like	141.085	5.86038	0.540821	10.8361	2.32e-27	4.28e-25	144.029	161.663	226.656	5.85787	7.29366	0.983172	248.25	222.507	252.528
LOC115706351	mechanosensitive ion channel protein 10	283.281	3.37973	0.311934	10.8348	2.36e-27	4.3e-25	227.602	208.642	354.323	33.1946	45.2207	71.7716	592.468	536.683	479.628
LOC115707381	40S ribosomal protein S27-2	560.029	-1.71689	0.158618	-10.8241	2.65e-27	4.78e-25	349.404	337.835	278.463	1009.51	1180.11	934.997	307.734	329.177	313.03
LOC115712633	probable nucleoredoxin 1	274.098	5.238	0.484207	10.8177	2.84e-27	5.06e-25	215.155	382.741	520.845	15.621	4.3762	14.7476	362.46	327.51	623.429
LOC115706716	putative 3,4-dihydroxy-2-butanone kinase	545.941	1.61941	0.150152	10.7851	4.05e-27	7.14e-25	561.003	648.035	681.817	255.794	223.186	262.507	766.956	725.022	789.151
LOC115708139	protein NRT1/ PTR FAMILY 5.6	204.016	-3.06544	0.284492	-10.7751	4.51e-27	7.88e-25	96.9086	45.5973	67.5341	453.008	551.401	448.327	68.2091	51.6683	53.4869
LOC115702108	probable transcription factor At5g61620	189.545	4.23197	0.393717	10.7488	6.01e-27	1.04e-24	154.698	276.348	321.944	23.4315	10.2111	15.7308	352.943	286.675	263.927
LOC115712293	stromal processing peptidase, chloroplastic-like	85.8512	-5.33427	0.496395	-10.746	6.19e-27	1.06e-24	2.66721	4.14521	6.47588	265.557	137.121	338.211	4.75878	5.83351	7.89151
LOC115705282	uncharacterized LOC115705282	133.071	5.39948	0.502551	10.7441	6.31e-27	1.07e-24	186.705	167.19	183.175	1.95262	14.5873	0	217.317	190.839	235.868
LOC115724085	ATP-citrate synthase beta chain protein 2	1628.86	-1.7781	0.165845	-10.7214	8.07e-27	1.35e-24	1231.36	1177.24	962.13	3012.9	2793.47	2934.77	936.686	916.695	694.453
LOC115707346	serine/threonine-protein kinase RIPK-like	160.332	6.01547	0.56405	10.6648	1.49e-26	2.47e-24	159.143	234.205	277.538	0	1.45873	7.86538	233.973	267.508	261.297
LOC115707259	cellulose synthase-like protein E6	69.4844	-5.78792	0.544166	-10.6363	2.02e-26	3.32e-24	7.11256	1.38174	10.1764	173.783	191.094	231.045	4.75878	2.50008	3.50734
LOC115718443	hydrophobic protein RCI2A	218.997	4.41179	0.415351	10.6218	2.36e-26	3.83e-24	112.023	270.821	311.767	19.5262	14.5873	22.613	425.911	433.347	360.379
LOC115724504	uncharacterized LOC115724504	134.406	3.36834	0.319151	10.5541	4.86e-26	7.83e-24	212.488	200.352	154.496	23.4315	20.4223	14.7476	191.937	221.673	170.106
LOC115708702	uncharacterized LOC115708702	100.566	3.98826	0.378392	10.54	5.65e-26	9e-24	160.922	145.773	140.619	9.76311	8.75239	8.84855	150.695	134.171	145.555
LOC115698821	peroxidase P7	447.378	-4.59824	0.436982	-10.5227	6.79e-26	1.07e-23	96.9086	112.612	37.005	1608.96	1121.77	899.603	65.0366	60.8352	23.6745
LOC115712496	retrotransposon-like protein 1	1380.56	1.7652	0.169823	10.3943	2.63e-25	4.11e-23	2028.86	1653.25	1836.37	472.535	641.842	456.192	1797.23	1700.05	1838.72
LOC115704452	uncharacterized LOC115704452	144.333	5.89904	0.567787	10.3895	2.77e-25	4.28e-23	105.799	185.844	199.827	5.85787	0	6.88221	208.593	260.008	326.182
LOC115710091	eukaryotic translation initiation factor 3 subunit E	369.29	-1.45372	0.140032	-10.3813	3.02e-25	4.63e-23	249.829	257.003	264.586	607.265	679.769	583.021	234.766	215.007	232.361
LOC115712642	ABC transporter F family member 5	689.768	-1.68263	0.1642	-10.2474	1.22e-24	1.85e-22	351.183	380.669	379.301	1042.7	1378.5	1462.96	387.047	428.346	397.206
LOC115700685	aldose 1-epimerase-like	263.221	-5.24149	0.512672	-10.2239	1.55e-24	2.33e-22	12.447	30.3982	5.55075	628.744	446.372	1185.71	18.242	27.5008	14.0294
LOC115706139	protein SMG9-like	126.426	3.33326	0.326304	10.2152	1.7e-24	2.53e-22	184.927	144.392	149.87	31.242	11.6699	18.6803	198.282	171.672	227.1
LOC115704717	L-gulonolactone oxidase 2	3762.59	-2.89721	0.283741	-10.2108	1.77e-24	2.62e-22	730.815	975.507	992.659	9640.1	5443.99	12391.9	1186.52	1440.88	1060.97
LOC115705500	extracellular glycosidase CRH11-like	60.7227	-6.75367	0.662196	-10.1989	2.01e-24	2.94e-22	1.77814	0	0	181.594	196.929	161.24	1.58626	2.50008	0.876834
LOC115712717	RNA-binding protein 25	1234.29	-1.41916	0.139211	-10.1943	2.1e-24	3.05e-22	873.956	837.333	827.062	1929.19	1962	2344.87	770.922	859.193	704.098
LOC115712965	serine carboxypeptidase-like 2	60.2725	-5.58034	0.548253	-10.1784	2.48e-24	3.56e-22	4.44535	2.76348	0.925125	199.167	170.672	153.375	2.37939	0.833359	7.89151
LOC115706140	D-xylose-proton symporter-like 2	214.915	2.01775	0.198529	10.1635	2.89e-24	4.12e-22	270.277	317.8	310.842	60.5313	70.0192	72.7547	295.837	277.509	258.666
LOC115709020	rhodanese-like domain-containing protein 11, chloroplastic	294.18	-2.70034	0.26687	-10.1186	4.57e-24	6.47e-22	136.917	93.9582	97.1381	599.455	660.806	750.16	132.453	108.337	68.3931
LOC115702892	uncharacterized LOC115702892	109.984	4.95672	0.491038	10.0944	5.85e-24	8.21e-22	165.367	160.972	123.967	0	2.91746	10.8149	166.557	155.838	203.426
LOC115722914	kiwellin	497.923	-4.13485	0.409781	-10.0904	6.09e-24	8.48e-22	70.2365	169.954	197.977	1542.57	1499.58	783.588	95.9687	75.8357	45.5954
LOC115710039	protein fluG	232.74	-1.84698	0.183702	-10.0543	8.8e-24	1.2e-21	119.135	109.157	94.3628	423.719	478.464	483.721	115.004	148.338	122.757
LOC115722539	3-isopropylmalate dehydratase large subunit, chloroplastic	2907.96	-1.34933	0.134198	-10.0548	8.75e-24	1.2e-21	1643.89	1548.93	1613.42	4936.23	5214.97	5191.15	1812.3	1861.72	2349.04
LOC115700821	cysteine-rich and transmembrane domain-containing protein WIH1-like	585.401	3.06671	0.305213	10.0478	9.4e-24	1.27e-21	531.664	687.415	728.999	115.205	94.8176	142.56	744.749	765.023	1458.18
LOC115705535	actin	52.6496	-3.84678	0.384548	-10.0034	1.47e-23	1.98e-21	12.447	9.67216	12.9518	148.399	121.075	140.594	6.34504	8.33359	14.0294
LOC115698192	uncharacterized WD repeat-containing protein C2A9.03	999.836	2.73527	0.274058	9.98063	1.85e-23	2.47e-21	1632.33	1128.88	1240.59	246.03	268.407	141.577	1506.95	1700.89	1132.87
LOC115702632	protein STRICTOSIDINE SYNTHASE-LIKE 7-like	385.21	8.88527	0.893092	9.94889	2.55e-23	3.38e-21	315.62	536.114	707.721	0	1.45873	1.96634	599.606	560.851	743.556
LOC115722481	uncharacterized LOC115722481	48.1283	-5.78586	0.581815	-9.9445	2.67e-23	3.5e-21	4.44535	6.21782	2.77538	148.399	131.286	132.728	4.75878	1.66672	0.876834
LOC115725416	protein-S-isoprenylcysteine O-methyltransferase A	228.839	-1.64092	0.166042	-9.88253	4.96e-23	6.46e-21	149.364	146.464	131.368	406.145	450.748	379.504	133.246	124.17	138.54
LOC115715289	FK506-binding protein 2	65.554	-6.63732	0.673005	-9.8622	6.07e-23	7.85e-21	0	0	0.925125	199.167	261.113	122.897	1.58626	1.66672	2.6305
LOC115705647	uncharacterized LOC115705647	310.407	4.26206	0.433179	9.83905	7.64e-23	9.8e-21	262.276	599.674	503.268	17.5736	42.3032	11.7981	532.19	413.346	411.235
LOC115712187	probable helicase MAGATAMA 3	130.358	5.77645	0.587149	9.83813	7.71e-23	9.81e-21	194.706	245.258	208.153	3.90524	0	4.91586	176.075	185.006	155.2
LOC115697189	tropinone reductase homolog At5g06060	1194.01	2.05442	0.208943	9.83245	8.16e-23	1.03e-20	1639.44	1321.63	1394.16	410.051	475.547	355.908	1448.25	1529.21	2171.92
LOC115702014	uncharacterized protein At5g39865	47.3079	-4.10662	0.417806	-9.82901	8.44e-23	1.06e-20	7.11256	3.45434	6.47588	113.252	153.167	119.947	8.72442	7.50023	6.13784
LOC115723117	uncharacterized LOC115723117	95.8497	-3.22271	0.328407	-9.81314	9.88e-23	1.23e-20	28.4502	29.0165	43.4809	167.926	249.443	270.372	23.0008	31.6676	19.2904
LOC115704018	superoxide dismutase [Mn], mitochondrial-like	134.144	-8.91273	0.908597	-9.80933	1.03e-22	1.26e-20	0	3.45434	1.85025	259.699	409.904	529.93	0.79313	1.66672	0
LOC115711335	aspartyl protease APCB1-like	201.577	2.85885	0.291432	9.80965	1.02e-22	1.26e-20	216.933	299.146	311.767	25.3841	45.2207	46.2091	336.287	300.009	233.238
LOC115718912	5-methyltetrahydropteroyltriglutamate--homocysteine methyltransferase 2	338.297	1.71066	0.174664	9.79399	1.19e-22	1.44e-20	402.749	456.664	500.493	146.447	115.24	133.711	433.842	408.346	447.186
LOC115702763	cytochrome P450 81Q32	1787.3	4.13193	0.42187	9.79432	1.19e-22	1.44e-20	1398.51	2987.32	3262.92	156.21	61.2668	235.961	2996.44	2209.23	2777.81
LOC115706872	disease resistance protein RLM3	376.651	3.29876	0.33688	9.7921	1.22e-22	1.46e-20	409.861	414.521	590.23	33.1946	97.7351	50.1418	586.123	491.682	716.374
LOC115699315	uncharacterized LOC115699315	481.036	-1.71911	0.175897	-9.77335	1.47e-22	1.74e-20	302.284	270.13	220.18	859.154	974.433	878.956	244.284	313.343	266.558
LOC115715283	FK506-binding protein 2-like	423.505	1.74358	0.179081	9.73631	2.11e-22	2.49e-20	535.22	625.927	566.177	164.02	128.368	184.836	554.398	496.682	555.913
LOC115709319	probable glutathione S-transferase	1562.03	-1.78548	0.183424	-9.73418	2.16e-22	2.53e-20	993.091	753.738	697.544	2782.49	2657.81	3561.05	889.891	863.36	859.298
LOC115716710	uncharacterized LOC115716710	8851.12	-1.67533	0.172318	-9.72232	2.42e-22	2.82e-20	5449.11	5216.75	3797.64	17876.3	17288.9	14487	4979.27	5561	5004.09
LOC115719622	sugar transport protein 14-like	105.725	-3.46065	0.356057	-9.71938	2.49e-22	2.88e-20	20.4486	18.6535	25.9035	162.068	354.472	295.935	23.0008	30.0009	21.044
LOC115719811	G-type lectin S-receptor-like serine/threonine-protein kinase At4g27290	175.425	-11.7457	1.20977	-9.70903	2.76e-22	3.17e-20	0	2.07261	0	406.145	568.906	601.701	0	0	0
LOC115719308	protein SUPPRESSOR OF QUENCHING 1, chloroplastic	260.08	2.13711	0.221324	9.65599	4.64e-22	5.28e-20	399.192	315.036	374.676	64.4365	77.3128	87.5023	360.874	375.845	285.848
LOC115700980	putative methyltransferase DDB_G0268948	652.237	2.77594	0.287694	9.64894	4.97e-22	5.62e-20	679.249	1274.65	1201.74	101.536	103.57	138.627	910.513	615.852	844.392
LOC115706146	E3 ubiquitin-protein ligase RGLG4	48.9966	-5.08885	0.530253	-9.59701	8.23e-22	9.25e-20	3.55628	2.07261	0.925125	109.347	169.213	143.543	7.13817	1.66672	3.50734
LOC115697801	uncharacterized LOC115697801	156.051	-11.5692	1.20644	-9.58954	8.85e-22	9.88e-20	0.88907	0.690869	2.77538	482.298	535.355	382.454	0	0	0
LOC115705538	uncharacterized LOC115705538	48.3844	-3.71025	0.387022	-9.58667	9.1e-22	1e-19	6.22349	4.14521	1.85025	124.968	150.249	117.981	10.3107	8.33359	11.3988
LOC115707530	E3 ubiquitin-protein ligase RGLG4-like	257.08	2.1879	0.228223	9.58668	9.1e-22	1e-19	330.734	272.202	299.741	68.3418	113.781	71.7716	387.047	348.344	421.757
LOC115705003	protein SPP41	58.3422	-4.40207	0.459695	-9.57608	1.01e-21	1.1e-19	32.0065	13.1265	16.6523	152.305	141.497	148.459	6.34504	4.16679	10.522
LOC115710216	cytochrome P450 71A9	479.509	-3.93322	0.411078	-9.56805	1.09e-21	1.18e-19	119.135	35.2343	53.6573	1413.7	1115.93	1325.32	53.1397	75.8357	123.634
LOC115703696	RNA exonuclease 4-like	68.2448	-2.81809	0.294616	-9.56531	1.12e-21	1.21e-19	23.1158	29.7074	24.9784	142.541	186.718	140.594	23.7939	20.834	21.9209
LOC115705736	scarecrow-like protein 6	74.7271	-3.65349	0.382024	-9.56352	1.14e-21	1.22e-19	27.5612	12.4356	11.1015	160.115	182.342	233.012	13.4832	15.8338	16.6599
LOC115719431	transcription factor MYB48	3795.86	1.5619	0.163431	9.55693	1.21e-21	1.29e-19	5187.72	3779.74	4903.16	1581.62	1826.33	1724.48	4575.56	4977.65	5606.48
LOC115717049	pentatricopeptide repeat-containing protein At3g26540	66.7825	-4.49819	0.470829	-9.55376	1.25e-21	1.32e-19	16.0033	11.7448	12.0266	121.063	204.223	212.365	14.2763	5.83351	3.50734
LOC115709349	peroxisome biogenesis protein 7	962.161	-1.36923	0.143715	-9.5274	1.61e-21	1.7e-19	592.12	616.255	569.877	1722.21	1435.39	1803.14	708.265	614.185	598.001
LOC115701230	60S ribosomal protein L21-2	106.751	-2.64421	0.278001	-9.51152	1.88e-21	1.95e-19	49.7879	42.8339	31.4543	214.788	252.361	253.658	32.5183	32.501	50.8564
LOC115713645	uncharacterized LOC115713645	89.2355	-3.62841	0.381466	-9.51174	1.88e-21	1.95e-19	24.0049	16.5809	11.1015	167.926	284.453	242.844	26.1733	12.5004	17.5367
LOC115711690	putative E3 ubiquitin-protein ligase LIN-1	244.911	5.51576	0.580615	9.49986	2.1e-21	2.17e-19	161.811	436.629	619.834	7.81049	2.91746	9.83172	393.392	230.007	341.965
LOC115710276	uncharacterized LOC115710276	113.762	5.5127	0.580452	9.49726	2.15e-21	2.21e-19	82.6835	138.174	181.325	3.90524	2.91746	5.89903	264.905	161.672	182.382
LOC115708211	uncharacterized LOC115708211	291.031	2.49075	0.262299	9.49584	2.18e-21	2.23e-19	370.742	329.544	450.536	56.626	67.1017	94.3845	364.84	371.678	513.825
LOC115702149	protein NLP5-like	573.829	-2.48703	0.262021	-9.49172	2.27e-21	2.3e-19	298.727	263.912	260.885	1226.25	1057.58	1400.04	212.559	303.343	141.17
LOC115722326	1-aminocyclopropane-1-carboxylate oxidase homolog 12	1186.33	-2.14059	0.225599	-9.48846	2.34e-21	2.36e-19	508.548	632.836	408.905	2001.44	2797.85	2639.82	601.985	637.52	448.062
LOC115716567	DEAD-box ATP-dependent RNA helicase 5-like	60.0437	-6.99212	0.738249	-9.47122	2.77e-21	2.77e-19	0	0	3.7005	160.115	210.057	162.223	0	1.66672	2.6305
LOC115697909	kiwellin-like	148.844	-11.5048	1.21611	-9.46035	3.07e-21	3.05e-19	0	0	0.925125	441.293	560.153	337.228	0	0	0
LOC115701114	pyrroline-5-carboxylate reductase	263.225	2.31661	0.245181	9.44856	3.44e-21	3.4e-19	398.303	344.744	346.922	87.868	70.0192	58.9903	348.184	280.842	433.156
LOC115706092	bifunctional purine biosynthesis protein PurH	228.989	1.72646	0.182855	9.44169	3.67e-21	3.61e-19	331.623	304.673	285.864	85.9154	91.9001	86.5192	313.286	286.675	274.449
LOC115718495	perakine reductase	921.13	1.81123	0.191926	9.4371	3.83e-21	3.74e-19	1035.77	1385.88	1441.35	335.851	369.059	279.221	1235.7	1018.36	1188.99
LOC115705133	tubulin--tyrosine ligase-like protein 12	258.005	2.45533	0.26155	9.38758	6.14e-21	5.96e-19	392.08	397.94	442.21	64.4365	64.1842	42.2764	344.218	345.844	228.854
LOC115697349	mitochondrial uncoupling protein 1	420.232	-2.25861	0.241163	-9.36548	7.57e-21	7.31e-19	153.809	155.446	180.399	841.58	681.228	1199.47	166.557	180.006	223.593
LOC115714383	uncharacterized LOC115714383	69.8233	-4.07414	0.435174	-9.36208	7.82e-21	7.5e-19	35.5628	14.5082	13.8769	171.831	202.764	158.291	9.51755	14.1671	7.89151
LOC115702961	cysteine proteinase RD21A-like	595.264	3.07783	0.328833	9.35983	7.99e-21	7.62e-19	539.665	581.021	996.36	167.926	75.8541	102.25	953.342	796.691	1144.27
LOC115719173	uncharacterized LOC115719173	137.366	3.40533	0.364303	9.34751	8.97e-21	8.51e-19	274.723	163.736	224.805	11.7157	26.2572	11.7981	177.661	182.506	163.091
LOC115704436	receptor-like serine/threonine-protein kinase ALE2	68.6058	-2.91028	0.311557	-9.34108	9.54e-21	8.99e-19	40.0081	40.7613	29.604	165.973	161.919	119.947	17.4488	22.5007	19.2904
LOC115706520	FT-interacting protein 3	1923.6	1.64917	0.177471	9.29261	1.51e-20	1.41e-18	1934.62	2301.28	2636.61	753.712	835.854	931.064	2796.57	2885.92	2236.8
LOC115705266	boron transporter 4	1620.19	2.79265	0.303218	9.21003	3.26e-20	3.04e-18	1077.55	1502.64	2509.86	378.809	339.885	476.839	2737.09	2254.24	3304.79
LOC115701166	nuclear localization sequence-binding protein	279.328	3.95284	0.429672	9.19965	3.59e-20	3.33e-18	216.044	325.399	349.697	33.1946	10.2111	53.0913	464.774	392.512	669.025
LOC115709616	probable inactive purple acid phosphatase 27	361.441	-8.90494	0.968202	-9.1974	3.67e-20	3.38e-18	8.00163	0	5.55075	1401.98	898.579	932.047	1.58626	0.833359	4.38417
LOC115705155	heterogeneous nuclear ribonucleoprotein Q-like	297.661	2.16067	0.23536	9.18025	4.3e-20	3.94e-18	496.101	371.687	306.216	82.0101	84.6065	106.183	421.945	403.346	406.851
LOC115701379	casparian strip membrane protein 5	75.3316	3.49923	0.38157	9.17061	4.7e-20	4.29e-18	77.3491	64.9417	73.0849	19.5262	10.2111	9.83172	111.038	154.171	157.83
LOC115707573	calcineurin B-like protein 3	78.6584	-8.13796	0.887748	-9.16697	4.87e-20	4.41e-18	0.88907	2.07261	0	255.794	188.176	258.574	1.58626	0.833359	0
LOC115723012	uncharacterized LOC115723012	106.423	-11.0242	1.20372	-9.15845	5.26e-20	4.75e-18	0	0	0.925125	296.799	323.839	336.245	0	0	0
LOC115705556	heterogeneous nuclear ribonucleoprotein Q	253.35	-2.07264	0.226591	-9.14705	5.85e-20	5.25e-18	122.692	98.7943	91.5874	495.966	510.556	582.038	120.556	97.503	160.461
LOC115709993	uncharacterized LOC115709993	162.891	2.35915	0.257945	9.14592	5.91e-20	5.27e-18	282.724	226.605	258.11	25.3841	43.762	42.2764	206.214	210.84	170.106
LOC115709624	probable inactive purple acid phosphatase 27	395.203	5.0771	0.555186	9.14486	5.97e-20	5.3e-18	573.45	805.553	1003.76	13.6684	13.1286	7.86538	410.048	608.352	121.003
LOC115705751	phosphatidate cytidylyltransferase 4, chloroplastic-like	70.238	-3.20865	0.350992	-9.14164	6.15e-20	5.43e-18	26.6721	17.2717	12.0266	195.262	163.378	161.24	15.8626	15.0005	25.4282
LOC115703861	ankyrin repeat-containing protein ITN1-like	102.319	3.8889	0.425547	9.1386	6.33e-20	5.55e-18	116.468	155.446	136.919	9.76311	2.91746	17.6971	171.316	185.839	124.51
LOC115721307	uncharacterized LOC115721307	327.543	1.60458	0.17569	9.13303	6.66e-20	5.81e-18	407.194	467.027	497.717	138.636	135.662	117.981	428.29	378.345	377.039
LOC115706744	3-hydroxyisobutyryl-CoA hydrolase-like protein 2, mitochondrial	37.7364	-4.08579	0.447426	-9.13177	6.74e-20	5.85e-18	7.11256	8.29043	10.1764	103.489	91.9001	101.267	5.55191	8.33359	3.50734
LOC115719146	G-type lectin S-receptor-like serine/threonine-protein kinase At4g27290	146.457	-9.62754	1.05447	-9.13024	6.83e-20	5.9e-18	0	0.690869	0.925125	351.472	460.959	502.401	0	1.66672	0
LOC115714527	ribulose bisphosphate carboxylase small chain, chloroplastic	1095.38	-1.72182	0.188625	-9.12828	6.96e-20	5.98e-18	948.637	1092.95	1059.27	1815.94	2013.05	1357.76	580.571	448.347	541.884
LOC115708008	wall-associated receptor kinase 2	119.996	-2.7759	0.305619	-9.08288	1.06e-19	9.04e-18	61.3458	60.7965	46.2563	265.557	290.288	239.894	38.8633	54.1683	22.7977
LOC115706493	zinc finger CCCH domain-containing protein 29-like	132.602	-9.47843	1.04554	-9.06556	1.24e-19	1.05e-17	0	0.690869	0.925125	419.814	402.61	367.706	0.79313	0	0.876834
LOC115711162	probable glutathione S-transferase	335.076	-1.78414	0.196871	-9.0625	1.27e-19	1.08e-17	161.811	173.408	132.293	566.26	621.42	785.555	176.075	186.672	212.194
LOC115720542	spermidine coumaroyl-CoA acyltransferase-like	212.343	-3.24693	0.359424	-9.03371	1.66e-19	1.4e-17	48.8988	89.813	65.6839	333.898	411.363	798.336	57.8985	50.8349	54.3637
LOC115709876	probable leucine-rich repeat receptor-like protein kinase At1g35710	241.066	2.29548	0.254158	9.03173	1.69e-19	1.41e-17	287.17	388.268	330.27	76.1523	80.2303	44.2427	341.046	325.843	296.37
LOC115723006	gamma conglutin 1	14625.5	-1.79819	0.200203	-8.98183	2.66e-19	2.22e-17	5049.92	6639.94	5468.42	31634.4	23008.6	34263.6	7603.73	7987.74	9973.12
LOC115710316	protein CNGC15b	224.602	3.3506	0.3733	8.97563	2.82e-19	2.34e-17	405.416	321.254	280.313	9.76311	48.1382	30.4783	323.597	368.345	234.115
LOC115694855	calcineurin subunit B	239.406	1.80267	0.201064	8.96567	3.08e-19	2.54e-17	305.84	341.289	324.719	80.0575	110.864	73.7379	315.666	317.51	284.971
LOC115706976	chaperonin-like RbcX protein 2, chloroplastic	117.093	-3.18343	0.355196	-8.96247	3.17e-19	2.6e-17	24.0049	38.6887	22.203	246.03	220.269	406.05	25.3801	30.0009	41.2112
LOC115722371	receptor like protein kinase S.2	476.014	2.58695	0.288655	8.96209	3.19e-19	2.6e-17	511.215	599.674	870.543	101.536	148.791	79.6369	751.094	668.354	553.283
LOC115698515	probable serine/threonine-protein kinase PIX7	392.979	-1.55216	0.173372	-8.95277	3.47e-19	2.82e-17	284.502	225.223	206.303	652.176	746.871	703.951	245.077	216.673	256.036
LOC115720469	uncharacterized LOC115720469	261	1.81221	0.203235	8.91682	4.8e-19	3.88e-17	269.388	377.214	310.842	103.489	96.2763	108.149	368.805	382.512	332.32
LOC115700954	DNA-directed RNA polymerase V subunit 5A	431.039	1.60307	0.180017	8.90509	5.33e-19	4.29e-17	480.098	586.548	575.428	206.978	199.846	151.409	525.845	568.351	584.849
LOC115706954	ferritin-3, chloroplastic	120.434	-9.33544	1.04885	-8.9006	5.55e-19	4.43e-17	0.88907	3.45434	0.925125	328.041	388.023	360.824	0	0	1.75367
LOC115695710	uroporphyrinogen-III C-methyltransferase	136.773	-1.70757	0.191851	-8.9005	5.56e-19	4.43e-17	93.3523	94.649	92.5125	224.552	264.031	238.911	74.5542	80.0025	68.3931
LOC115706491	cucumisin	69.7278	-4.74736	0.533988	-8.8904	6.09e-19	4.83e-17	16.0033	6.90869	6.47588	212.836	239.232	124.863	10.3107	9.16695	1.75367
LOC115702630	protein GRIP-like	166.426	7.5532	0.852762	8.85734	8.19e-19	6.47e-17	248.94	228.678	254.409	1.95262	0	1.96634	277.595	246.674	237.622
LOC115716529	beta-1,6-galactosyltransferase GALT31A	385.332	-2.49863	0.282531	-8.84373	9.26e-19	7.27e-17	264.054	165.118	130.443	904.064	827.101	740.329	140.384	182.506	113.988
LOC115712425	uncharacterized LOC115712425	85.7533	-10.7107	1.21133	-8.84208	9.39e-19	7.34e-17	0.88907	0	0	273.367	220.269	277.255	0	0	0
LOC115718993	alkaline/neutral invertase A, mitochondrial	521.329	-2.27063	0.256876	-8.83943	9.62e-19	7.48e-17	184.927	194.825	142.469	995.837	889.827	1567.18	197.489	245.841	273.572
LOC115719427	alkaline/neutral invertase E, chloroplastic	421.559	1.33139	0.150757	8.83135	1.03e-18	8.01e-17	466.762	444.229	472.739	197.215	224.645	258.574	563.122	560.851	605.893
LOC115721101	nudix hydrolase 9	201.805	-2.47605	0.280585	-8.8246	1.1e-18	8.46e-17	61.3458	58.033	65.6839	369.046	602.456	410.966	91.2099	56.6684	100.836
LOC115715975	uncharacterized LOC115715975	59.6828	-3.40897	0.386483	-8.8205	1.14e-18	8.74e-17	26.6721	18.6535	11.1015	128.873	150.249	160.257	15.0695	17.5005	8.76834
LOC115720612	uncharacterized LOC115720612	87.6944	-10.7392	1.2183	-8.81486	1.2e-18	9.06e-17	1.77814	0	0	310.467	208.599	268.406	0	0	0
LOC115721211	spermidine coumaroyl-CoA acyltransferase	979.286	-3.35711	0.380807	-8.81579	1.19e-18	9.06e-17	273.833	536.805	259.96	1546.48	2174.97	3332.95	262.526	287.509	138.54
LOC115716933	uncharacterized acetyltransferase At3g50280-like	63.9836	-3.84566	0.436259	-8.81508	1.2e-18	9.06e-17	3.55628	9.67216	5.55075	171.831	160.461	188.769	20.6214	7.50023	7.89151
LOC115711239	UDP-N-acetylglucosamine--N-acetylmuramyl-(pentapeptide) pyrophosphoryl-undecaprenol N-acetylglucosamine transferase	377.56	-1.99687	0.227098	-8.79298	1.46e-18	1.1e-16	120.024	171.335	103.614	665.844	781.881	952.694	191.937	211.673	199.041
LOC115695900	uncharacterized LOC115695900	106.769	-11.0249	1.2593	-8.75478	2.04e-18	1.53e-16	0	0	0	495.966	186.718	278.238	0	0	0
LOC115716183	nucleoside diphosphate kinase 3	566.271	1.56745	0.179246	8.74469	2.24e-18	1.67e-16	681.027	865.659	849.265	214.788	247.985	218.264	621.02	624.186	774.245
LOC115708791	Bowman-Birk type proteinase inhibitor 2	9429.37	-1.67296	0.191457	-8.73804	2.37e-18	1.76e-16	5558.46	6023	4266.68	19311.4	17859.3	15369.9	5772.4	6225.19	4477.99
LOC115701993	stress-response A/B barrel domain-containing protein UP3-like	632.024	1.85169	0.211988	8.73488	2.44e-18	1.8e-16	716.59	1106.77	849.265	222.599	218.81	213.348	785.991	906.694	668.148
LOC115721234	histone H2B	395.28	1.65674	0.189748	8.73126	2.52e-18	1.85e-16	542.333	449.065	379.301	169.878	182.342	174.021	537.742	511.682	611.154
LOC115708705	uncharacterized LOC115708705	36.9845	-5.40296	0.618964	-8.72903	2.57e-18	1.88e-16	3.55628	2.07261	4.62563	91.7732	109.405	114.048	2.37939	5.00015	0
LOC115719659	phosphoinositide phospholipase C 4	377.454	4.54109	0.522151	8.69689	3.41e-18	2.49e-16	219.6	639.054	990.809	9.76311	24.7985	27.5288	667.815	460.847	356.872
LOC115722007	uncharacterized protein At3g49055	623.476	4.01342	0.461614	8.69431	3.49e-18	2.53e-16	761.933	1716.81	620.759	70.2944	36.4683	41.2932	744.749	1186.7	432.279
LOC115716412	ferric reduction oxidase 4-like	443.569	-2.48674	0.286445	-8.68137	3.91e-18	2.83e-16	164.478	112.612	153.571	1226.25	789.174	1006.77	148.315	136.671	254.282
LOC115699456	G-type lectin S-receptor-like serine/threonine-protein kinase At4g03230	366.33	-2.07846	0.24176	-8.59718	8.17e-18	5.88e-16	215.155	204.497	170.223	759.57	535.355	893.704	181.627	199.173	137.663
LOC115700620	D-aminoacyl-tRNA deacylase	683.787	-1.54097	0.179325	-8.59314	8.46e-18	6.07e-16	432.977	480.154	417.231	958.737	1216.58	1412.82	453.67	390.845	391.068
LOC115697646	L-type lectin-domain containing receptor kinase S.4-like	191.364	2.38534	0.277706	8.58944	8.74e-18	6.24e-16	209.82	166.499	269.211	46.8629	71.4779	54.0745	322.011	334.177	248.144
LOC115705595	3-phosphoshikimate 1-carboxyvinyltransferase 2	861.276	-2.03163	0.236615	-8.58622	8.99e-18	6.39e-16	322.732	553.386	376.526	1411.75	1874.47	1934.88	423.531	484.182	370.024
LOC115700643	probable mediator of RNA polymerase II transcription subunit 36b	141.089	-2.626	0.306215	-8.57567	9.85e-18	6.97e-16	87.1288	58.033	38.8553	244.078	336.967	352.959	48.3809	51.6683	51.7332
LOC115719321	aspartic proteinase	804.963	2.33667	0.272985	8.5597	1.13e-17	7.97e-16	852.618	1023.18	1315.53	302.656	201.305	170.089	1248.39	853.359	1277.55
LOC115705490	UBP1-associated proteins 1C	69.4586	-10.4021	1.21563	-8.55698	1.16e-17	8.13e-16	0	0	1.85025	206.978	230.48	185.82	0	0	0
LOC115717383	protein SGT1 homolog B-like	67.321	-10.3604	1.21213	-8.54724	1.26e-17	8.8e-16	0.88907	0	0	208.931	192.553	203.517	0	0	0
LOC115721737	13S globulin seed storage protein 2	773.718	-2.22189	0.26011	-8.54209	1.32e-17	9.17e-16	202.708	330.235	418.157	1999.49	1458.73	1493.44	383.082	322.51	355.118
LOC115705789	probable glutathione S-transferase	3881.19	2.10042	0.246472	8.52195	1.57e-17	1.09e-15	4513.81	5637.49	6647.02	1169.62	1251.59	1008.73	5207.69	3320.1	6174.67
LOC115699540	protein trichome birefringence-like 43	663.311	1.80715	0.212264	8.51369	1.68e-17	1.16e-15	626.794	717.813	702.17	349.519	253.819	271.356	1007.27	794.191	1246.86
LOC115701418	MLP-like protein 43	2097.15	3.35217	0.393934	8.50946	1.75e-17	1.2e-15	1936.39	4661.29	4578.44	232.362	274.242	180.904	2834.64	2980.09	1196
LOC115698254	probable anion transporter 3, chloroplastic	174.635	-4.00145	0.470278	-8.50869	1.76e-17	1.2e-15	39.1191	22.1078	42.5558	437.387	262.572	681.338	16.6557	20.0006	49.9796
LOC115724110	pathogen-related protein	316.286	-1.84188	0.216547	-8.5057	1.81e-17	1.23e-15	259.608	268.748	274.762	447.15	532.437	617.432	188.765	120.004	137.663
LOC115722392	adenylosuccinate synthetase 2, chloroplastic	122.943	2.7256	0.320636	8.50061	1.89e-17	1.28e-15	216.933	203.806	174.849	15.621	35.0096	16.7139	152.281	165.005	126.264
LOC115705432	pre-mRNA-processing protein 40A	233.426	-1.52108	0.179298	-8.48352	2.18e-17	1.48e-15	140.473	147.846	124.892	349.519	446.372	454.226	147.522	139.171	150.816
LOC115698698	uncharacterized LOC115698698	114.463	2.64055	0.31149	8.47716	2.31e-17	1.55e-15	156.476	146.464	150.795	25.3841	39.3858	16.7139	189.558	163.338	142.047
LOC115708099	superoxide dismutase [Fe], chloroplastic	70.3547	-3.67255	0.433443	-8.47298	2.39e-17	1.6e-15	78.2381	32.4708	45.3311	142.541	157.543	142.56	17.4488	9.16695	7.89151
LOC115702224	protein FATTY ACID EXPORT 5-like	65.2641	-10.315	1.21736	-8.47329	2.39e-17	1.6e-15	1.77814	0	0.925125	181.594	180.883	222.197	0	0	0
LOC115715623	vesicle-associated protein 2-1	400.171	2.38266	0.281343	8.46887	2.48e-17	1.65e-15	337.847	413.83	623.534	87.868	119.616	147.476	603.572	556.684	711.113
LOC115709849	uncharacterized LOC115709849	100.935	-3.35297	0.39595	-8.46816	2.49e-17	1.65e-15	27.5612	36.6161	23.1281	218.694	363.224	166.156	22.2076	34.1677	16.6599
LOC115707347	tonoplast dicarboxylate transporter	3962.97	-1.5699	0.185571	-8.45985	2.68e-17	1.76e-15	1258.03	1068.77	1146.23	8827.8	6085.83	9168.08	2396.84	2875.09	2840.07
LOC115714219	uncharacterized LOC115714219	820.677	2.09239	0.247508	8.45385	2.82e-17	1.85e-15	1068.66	806.935	902.922	285.083	226.104	361.807	1546.6	935.862	1252.12
LOC115705170	uncharacterized LOC115705170	115.142	-10.1712	1.20459	-8.44371	3.07e-17	2.01e-15	0	1.38174	0.925125	320.23	389.482	323.464	0.79313	0	0
LOC115718604	uncharacterized LOC115718604	117.844	2.1068	0.249543	8.44265	3.1e-17	2.02e-15	144.918	143.701	171.148	31.242	43.762	37.3605	166.557	149.171	172.736
LOC115702449	uncharacterized LOC115702449	72.7731	-10.4744	1.24088	-8.44114	3.14e-17	2.04e-15	0.88907	0	0.925125	218.694	144.415	290.036	0	0	0
LOC115702299	uncharacterized LOC115702299	340.404	2.65842	0.315123	8.43616	3.28e-17	2.12e-15	467.651	515.388	308.992	109.347	65.643	69.8052	600.399	579.184	347.226
LOC115722382	RNA-binding protein NOB1	1007.6	-1.78964	0.212309	-8.42944	3.47e-17	2.24e-15	762.822	779.991	594.855	1407.84	2166.22	1801.17	517.914	599.185	438.417
LOC115699388	putative UDP-glucose flavonoid 3-O-glucosyltransferase 3	187.221	-3.50641	0.41605	-8.42787	3.52e-17	2.26e-15	44.4535	79.4499	39.7804	353.425	306.334	738.362	46.0015	50.0015	27.1819
LOC115717141	phospholipase A1-IIgamma-like	86.9662	-10.733	1.27465	-8.4204	3.75e-17	2.4e-15	0.88907	0	0	269.462	123.992	388.353	0	0	0
LOC115713059	uncharacterized LOC115713059	1766.48	1.30065	0.154536	8.41647	3.88e-17	2.47e-15	2582.75	2161.73	2021.4	976.311	755.623	906.485	2258.04	2167.57	2068.45
LOC115715088	myosin-6	122.074	-2.5411	0.301979	-8.41481	3.94e-17	2.49e-15	40.8972	45.5973	49.9568	181.594	336.967	301.834	37.2771	46.6681	57.8711
LOC115695332	E3 ubiquitin-protein ligase RFI2	204.321	-1.92806	0.229139	-8.41439	3.95e-17	2.49e-15	137.806	87.7404	91.5874	406.145	360.307	438.495	105.486	117.504	93.8213
LOC115720804	putative disease resistance protein RGA1	45.0002	-4.21411	0.500896	-8.41314	3.99e-17	2.51e-15	4.44535	6.90869	16.6523	146.447	99.1938	112.082	4.75878	7.50023	7.01468
LOC115695761	uncharacterized LOC115695761	149.957	1.91082	0.227247	8.40853	4.15e-17	2.6e-15	236.493	201.734	186.875	46.8629	46.6794	57.024	195.903	182.506	195.534
LOC115708144	uncharacterized LOC115708144	62.047	-10.2302	1.21723	-8.4045	4.3e-17	2.68e-15	1.77814	0.690869	1.85025	212.836	169.213	172.055	0	0	0
LOC115712912	peptidyl-prolyl cis-trans isomerase FKBP62-like	92.1232	-8.94722	1.06857	-8.37311	5.61e-17	3.49e-15	0	0	0.925125	351.472	256.737	218.264	0	0.833359	0.876834
LOC115721402	copper transporter 1	51.672	-3.14955	0.376422	-8.36708	5.91e-17	3.66e-15	12.447	11.7448	10.1764	167.926	90.4414	128.796	12.6901	14.1671	16.6599
LOC115702722	probable WRKY transcription factor 15	1533.84	-1.52826	0.182809	-8.35987	6.28e-17	3.87e-15	1242.92	1031.47	926.975	2788.34	2214.36	2870.86	946.997	1008.36	774.245
LOC115697928	disease resistance protein RGA2	56.8857	-6.3506	0.760112	-8.35483	6.55e-17	4.03e-15	21.3377	2.76348	5.55075	179.641	141.497	155.341	1.58626	2.50008	1.75367
LOC115701996	uncharacterized LOC115701996	32.8073	-5.07816	0.607942	-8.35304	6.65e-17	4.07e-15	0	1.38174	2.77538	115.205	91.9001	75.7043	2.37939	4.16679	1.75367
LOC115708755	pre-mRNA-splicing factor SPF27 homolog	243.664	2.18075	0.261664	8.33417	7.8e-17	4.76e-15	373.409	406.922	318.243	66.3892	70.0192	61.9398	350.563	334.177	211.317
LOC115718517	uncharacterized LOC115718517	105.592	-10.048	1.20748	-8.32146	8.69e-17	5.28e-15	0	0	0.925125	290.941	364.683	292.985	0.79313	0	0
LOC115706390	uncharacterized LOC115706390	37.573	-6.31951	0.762246	-8.29064	1.13e-16	6.82e-15	0	0	2.77538	115.205	105.029	111.098	3.17252	0	0.876834
LOC115697184	uncharacterized LOC115697184	56.9937	-10.1188	1.22095	-8.28769	1.15e-16	6.97e-15	0	0	0	189.404	172.13	151.409	0	0	0
LOC115706084	hydroquinone glucosyltransferase	1326.4	2.59118	0.312693	8.28668	1.16e-16	7e-15	1083.78	2614.25	2714.32	232.362	256.737	295.935	1747.26	1440.04	1552.87
LOC115725774	40S ribosomal protein S9-2	1714.33	1.09651	0.13246	8.27803	1.25e-16	7.5e-15	2069.75	2313.72	2049.15	1038.79	996.314	836.68	1930.48	2115.06	2078.97
LOC115705352	ADP-ribosylation factor 2	55.1545	-10.0702	1.22313	-8.23317	1.82e-16	1.09e-14	0	0.690869	0.925125	152.305	194.011	148.459	0	0	0
LOC115702122	probable GTP diphosphokinase RSH2, chloroplastic	448.159	-1.385	0.168247	-8.23193	1.84e-16	1.1e-14	296.06	227.987	252.559	740.044	795.009	818.982	263.319	297.509	341.965
LOC115714015	uncharacterized LOC115714015	581.115	-1.08357	0.131672	-8.22933	1.88e-16	1.11e-14	433.866	397.94	360.799	956.785	850.441	935.98	419.566	428.346	446.309
LOC115722300	phytosulfokine receptor 1	648.595	-1.26686	0.15395	-8.22901	1.89e-16	1.11e-14	408.083	438.011	395.954	956.785	1220.96	1067.72	427.497	505.849	416.496
LOC115722763	uncharacterized protein sll0005-like	147.064	2.74992	0.33427	8.22665	1.93e-16	1.13e-14	160.922	218.315	311.767	19.5262	29.1746	31.4615	177.661	178.339	196.411
LOC115724895	uncharacterized LOC115724895	37.5118	-6.02749	0.733077	-8.22218	2e-16	1.17e-14	0.88907	1.38174	3.7005	134.731	72.9366	118.964	0.79313	3.33344	0.876834
LOC115711267	peroxisome biogenesis protein 12-like	32.8001	-5.15834	0.628366	-8.20913	2.23e-16	1.3e-14	11.5579	5.52695	2.77538	82.0101	93.3589	92.4182	2.37939	1.66672	3.50734
LOC115724449	probable xyloglucan endotransglucosylase/hydrolase protein 23	709.448	2.29548	0.279997	8.19826	2.44e-16	1.42e-14	704.143	908.493	917.724	136.684	231.938	279.221	950.169	880.027	1376.63
LOC115702650	serine/threonine-protein kinase STY8	687.778	-2.02078	0.246784	-8.18845	2.65e-16	1.53e-14	254.274	382.741	208.153	1267.25	1311.4	1708.75	316.459	402.512	338.458
LOC115703867	autophagy-related protein 8f-like	98.5985	-9.94739	1.21839	-8.16436	3.23e-16	1.87e-14	0	0	0	367.093	233.397	286.103	0.79313	0	0
LOC115719641	N-terminal acetyltransferase B complex auxiliary subunit NAA25	792.505	-1.33115	0.163316	-8.15075	3.62e-16	2.08e-14	661.468	576.876	541.198	1429.32	1264.72	1138.51	552.018	530.016	438.417
LOC115716456	uncharacterized LOC115716456	43.5248	-3.77348	0.462961	-8.15075	3.62e-16	2.08e-14	11.5579	8.29043	15.7271	99.5837	93.3589	138.627	4.75878	6.66687	13.1525
LOC115712761	putative 1-phosphatidylinositol-3-phosphate 5-kinase FAB1C	2508.36	-1.51488	0.185893	-8.14923	3.66e-16	2.09e-14	1636.78	1537.18	1427.47	4038.02	4030.48	5245.22	1704.44	1733.39	1222.31
LOC115712798	cysteine-rich receptor-like protein kinase 2	1312.75	-1.18297	0.145235	-8.14521	3.79e-16	2.16e-14	794.828	990.015	932.526	1964.34	1947.41	2401.89	923.996	924.195	935.582
LOC115719589	uncharacterized LOC115719589	177.614	2.0267	0.24918	8.13347	4.17e-16	2.37e-14	215.155	187.916	178.549	80.0575	61.2668	60.9567	241.905	232.507	340.212
LOC115704842	pyruvate dehydrogenase E1 component subunit alpha-3, chloroplastic-like	403.018	-1.25272	0.154349	-8.11618	4.81e-16	2.72e-14	267.61	226.605	233.132	620.934	724.99	696.086	316.459	279.175	262.174
LOC115712242	uncharacterized LOC115712242	46.3576	-7.37688	0.909178	-8.11379	4.91e-16	2.77e-14	0	0.690869	0	117.157	138.58	158.291	0	2.50008	0
LOC115716560	uncharacterized LOC115716560	2894.37	1.66689	0.205878	8.09648	5.66e-16	3.18e-14	4315.54	3671.97	4303.68	1255.54	1222.42	821.932	4122.69	2982.59	3353.01
LOC115709054	uncharacterized LOC115709054	36.9726	-5.52904	0.683024	-8.09494	5.73e-16	3.21e-14	8.00163	8.29043	2.77538	123.015	106.487	77.6706	4.75878	0	1.75367
LOC115706149	uroporphyrinogen decarboxylase	263.574	-2.1796	0.269287	-8.09397	5.78e-16	3.22e-14	112.912	163.736	112.865	449.103	481.382	693.136	150.695	107.503	100.836
LOC115707260	cellulose synthase-like protein E6	119.22	-2.20307	0.272236	-8.0925	5.85e-16	3.25e-14	59.5677	57.3421	63.8336	203.073	271.324	258.574	72.9679	43.3347	42.9649
LOC115718477	ABC transporter G family member 31	387.831	1.36934	0.169308	8.08785	6.07e-16	3.37e-14	562.781	538.878	496.792	146.447	212.975	167.139	453.67	455.847	455.954
LOC115707965	adenine/guanine permease AZG1-like	166.043	-3.18661	0.394305	-8.08157	6.39e-16	3.53e-14	41.7863	16.5809	37.005	480.345	329.674	450.293	30.1389	36.6678	71.9004
LOC115712632	pantothenate kinase 1	817.861	-1.55038	0.192177	-8.06747	7.18e-16	3.95e-14	471.207	404.158	377.451	1780.79	1210.75	1562.26	498.085	464.181	591.863
LOC115714701	uncharacterized LOC115714701	139.712	-3.23396	0.400952	-8.06569	7.28e-16	4e-14	30.2284	37.3069	30.5291	359.282	169.213	519.115	28.5527	35.8344	47.3491
LOC115706923	uncharacterized LOC115706923	34.2815	-4.6512	0.578332	-8.04244	8.81e-16	4.82e-14	0.88907	2.07261	1.85025	105.442	59.808	126.829	4.75878	2.50008	4.38417
LOC115707804	enolase	181.66	2.69488	0.3351	8.04203	8.84e-16	4.82e-14	188.483	290.856	369.125	44.9103	24.7985	36.3774	248.25	187.506	244.637
LOC115712963	26S proteasome regulatory subunit 4 homolog A	83.3486	-9.70232	1.20726	-8.03667	9.23e-16	5.02e-14	1.77814	0	0.925125	242.125	262.572	241.86	0	0	0.876834
LOC115697903	uncharacterized protein DDB_G0271670	99.9678	-3.42449	0.426403	-8.03112	9.66e-16	5.23e-14	5.33442	10.363	24.9784	281.178	293.205	211.382	17.4488	22.5007	33.3197
LOC115704859	S-norcoclaurine synthase	1607.67	-3.1092	0.387958	-8.01425	1.11e-15	5.98e-14	184.927	639.745	449.611	3883.77	2748.25	5192.13	356.908	503.349	510.318
LOC115702258	UDP-glycosyltransferase 91C1	36.8304	-3.81814	0.476599	-8.01122	1.14e-15	6.11e-14	4.44535	15.1991	9.25125	99.5837	84.6065	98.3172	6.34504	5.83351	7.89151
LOC115704156	uncharacterized protein At1g24485-like	271.597	3.71979	0.464741	8.00401	1.2e-15	6.46e-14	189.372	451.137	753.052	33.1946	16.0461	25.5625	306.941	301.676	367.394
LOC115723839	putative disease resistance RPP13-like protein 1	350.561	-2.2742	0.284252	-8.00064	1.24e-15	6.62e-14	213.377	151.3	112.865	702.944	760	756.059	177.661	180.006	100.836
LOC115709211	uncharacterized LOC115709211	198.69	-1.70624	0.213384	-7.9961	1.28e-15	6.84e-14	101.354	105.703	87.8869	310.467	468.253	363.774	111.038	127.504	112.235
LOC115715325	very-long-chain 3-oxoacyl-CoA reductase-like protein At1g24470	70.699	5.54147	0.693175	7.99433	1.3e-15	6.92e-14	83.5726	82.9043	99.9135	0	0	5.89903	80.8992	136.671	146.431
LOC115700652	alpha-dioxygenase 1-like	115.476	-10.1798	1.27344	-7.99394	1.31e-15	6.92e-14	0.88907	0	0	326.088	161.919	549.593	0.79313	0	0
LOC115705643	AT-hook motif nuclear-localized protein 15	1893.33	-1.51972	0.190793	-7.96528	1.65e-15	8.7e-14	1226.03	1133.72	914.024	2979.7	3191.71	4033.96	1225.39	1335.87	999.591
LOC115707245	phosphoglycolate phosphatase 2-like	191.364	-1.39357	0.174969	-7.96466	1.66e-15	8.72e-14	153.809	132.647	124.892	331.946	296.123	321.497	115.797	116.67	128.895
LOC115721831	vacuolar iron transporter 1	44.3885	-4.51518	0.567582	-7.95512	1.79e-15	9.38e-14	11.5579	10.363	2.77538	132.778	103.57	122.897	6.34504	8.33359	0.876834
LOC115717124	leucine carboxyl methyltransferase 1 homolog	45.6837	-9.79482	1.23276	-7.94545	1.93e-15	1.01e-13	0.88907	0	0	156.21	142.956	111.098	0	0	0
LOC115705118	macro domain-containing protein VPA0103	491.737	1.30291	0.164034	7.94291	1.97e-15	1.03e-13	536.998	628	596.706	283.13	269.865	219.247	594.054	606.685	690.946
LOC115707219	transcription factor MYB44-like	47.2814	-4.11257	0.519071	-7.92295	2.32e-15	1.2e-13	4.44535	2.76348	0.925125	152.305	148.791	93.4014	2.37939	10.0003	10.522
LOC115722337	uncharacterized LOC115722337	1640.38	1.05287	0.132937	7.9201	2.37e-15	1.23e-13	1785.25	1670.52	1529.23	1132.52	945.259	1103.12	2212.83	2040.9	2343.78
LOC115719438	respiratory burst oxidase homolog protein B	3523.93	-2.09946	0.265352	-7.912	2.53e-15	1.31e-13	1420.73	2196.27	1509.8	5998.46	7073.39	8485.76	1589.43	2236.74	1204.77
LOC115710090	eukaryotic translation initiation factor 3 subunit E	609.523	1.09088	0.138111	7.89858	2.82e-15	1.45e-13	678.36	742.684	772.48	337.804	344.261	367.706	705.092	718.355	818.963
LOC115722583	ankyrin repeat domain-containing protein 13C-like	260.173	1.54473	0.195791	7.88971	3.03e-15	1.55e-13	329.845	308.818	315.468	123.015	105.029	125.846	371.185	380.012	282.341
LOC115706656	uncharacterized LOC115706656	75.1503	-9.55912	1.21279	-7.88189	3.22e-15	1.65e-13	0	0	0	232.362	198.388	244.81	0.79313	0	0
LOC115715598	COBW domain-containing protein 1	162.235	-3.38796	0.430535	-7.86918	3.57e-15	1.82e-13	22.2267	51.1243	15.7271	361.235	284.453	605.634	46.7946	30.8343	42.0881
LOC115711409	uncharacterized LOC115711409	268.751	-3.00871	0.383046	-7.8547	4.01e-15	2.04e-13	22.2267	78.0682	46.2563	763.475	600.998	656.759	73.761	115.837	61.3784
LOC115721740	uncharacterized LOC115721740	32.2633	-6.09958	0.776687	-7.85333	4.05e-15	2.05e-13	0	0	0	109.347	96.2763	80.6201	0.79313	3.33344	0
LOC115714377	peroxidase 35	2283.63	-2.58206	0.328822	-7.85245	4.08e-15	2.06e-13	1456.3	909.183	741.025	4297.72	3763.53	6888.1	985.067	955.863	555.913
LOC115702879	uncharacterized LOC115702879	89.1069	-2.37031	0.301953	-7.84992	4.16e-15	2.1e-13	34.6737	47.67	43.4809	208.931	137.121	220.231	29.3458	36.6678	43.8417
LOC115700898	uncharacterized LOC115700898	43.7358	-3.34804	0.427206	-7.83706	4.61e-15	2.31e-13	6.22349	8.29043	4.62563	128.873	80.2303	131.745	9.51755	8.33359	15.783
LOC115722211	uncharacterized LOC115722211	733.913	2.2492	0.287024	7.83628	4.64e-15	2.32e-13	662.357	1007.29	1397.86	240.173	145.873	229.079	1010.45	962.53	949.612
LOC115722496	ubiquitin-conjugating enzyme E2 32	970.766	-1.0223	0.130758	-7.81827	5.36e-15	2.67e-13	744.151	701.923	602.257	1491.8	1391.63	1597.65	738.404	749.19	719.881
LOC115715580	putative dual specificity protein phosphatase DSP8	1002.8	-1.23423	0.157952	-7.814	5.54e-15	2.76e-13	667.691	588.62	557.85	1569.91	1489.37	1998.79	726.507	691.688	734.787
LOC115715991	uncharacterized LOC115715991	41.1731	-9.64515	1.23738	-7.79484	6.45e-15	3.2e-13	0	0.690869	2.77538	103.489	123.992	139.61	0	0	0
LOC115714362	1-aminocyclopropane-1-carboxylate oxidase homolog 1	502.245	-1.26503	0.162302	-7.79429	6.48e-15	3.2e-13	330.734	319.872	278.463	843.533	900.038	792.437	318.838	324.177	412.112
LOC115725384	uncharacterized LOC115725384	98.243	4.30703	0.553193	7.78576	6.93e-15	3.42e-13	137.806	201.734	213.704	3.90524	4.3762	6.88221	126.108	129.171	60.5016
LOC115722454	chaperone protein dnaJ 20, chloroplastic	166.36	2.18343	0.280522	7.78343	7.06e-15	3.47e-13	218.711	260.458	193.351	41.0051	46.6794	58.9903	227.628	173.339	277.08
LOC115695663	cytochrome P450 71D9	41.979	-9.67726	1.24507	-7.77245	7.7e-15	3.77e-13	0	0	0	158.162	97.7351	121.913	0	0	0
LOC115711156	eukaryotic peptide chain release factor GTP-binding subunit-like	92.2844	2.98637	0.384382	7.76928	7.89e-15	3.86e-13	131.582	134.719	150.795	1.95262	27.7159	14.7476	116.59	135.837	116.619
LOC115709153	abscisic acid 8'-hydroxylase CYP707A2	568.885	-2.01566	0.26047	-7.73856	1.01e-14	4.9e-13	282.724	236.968	153.571	1232.1	1121.77	1211.27	253.801	387.512	240.253
LOC115722184	putative clathrin assembly protein At1g25240	435.709	-2.78992	0.360581	-7.7373	1.02e-14	4.93e-13	121.803	135.41	90.6623	989.979	606.833	1524.9	176.075	93.3362	182.382
LOC115695880	transmembrane protein 45A	190.766	-4.41404	0.571197	-7.72771	1.09e-14	5.3e-13	14.2251	29.0165	36.0799	597.502	118.157	848.478	24.587	21.6673	27.1819
LOC115705179	uncharacterized LOC115705179	77.0846	3.95507	0.512235	7.7212	1.15e-14	5.56e-13	115.579	82.2134	151.721	0	10.2111	8.84855	126.901	81.6692	116.619
LOC115722344	sugar transport protein MST4	1306.96	-2.80191	0.363008	-7.71858	1.18e-14	5.66e-13	524.551	309.509	289.564	2579.41	2128.29	4596.33	292.665	425.013	617.291
LOC115716695	COP9 signalosome complex subunit 7-like	28.7687	-5.62329	0.729551	-7.70788	1.28e-14	6.14e-13	0.88907	3.45434	1.85025	103.489	71.4779	72.7547	0.79313	3.33344	0.876834
LOC115724756	glutathione S-transferase PARB	94.3734	2.34678	0.304642	7.70341	1.32e-14	6.34e-13	112.023	105.012	127.667	37.0998	16.0461	30.4783	122.142	153.338	145.555
LOC115719520	cysteine synthase	297.218	1.96503	0.255232	7.69896	1.37e-14	6.54e-13	489.877	432.484	435.734	93.7259	116.699	60.9567	403.703	354.178	287.602
LOC115698705	putative leucine-rich repeat receptor-like protein kinase At2g19210	36.1234	-6.571	0.853569	-7.69827	1.38e-14	6.56e-13	2.66721	0	2.77538	123.015	74.3954	118.964	0.79313	2.50008	0
LOC115709120	protein trichome birefringence-like 41	152.528	-2.79886	0.363674	-7.69608	1.4e-14	6.66e-13	16.0033	26.253	40.7055	433.482	262.572	431.613	57.8985	35.8344	68.3931
LOC115714461	anaphase-promoting complex subunit 10	74.1163	2.77069	0.360184	7.69243	1.44e-14	6.83e-13	117.357	81.5225	113.79	21.4788	10.2111	14.7476	103.107	107.503	97.3286
LOC115694956	auxin response factor 18-like	38.02	-9.53398	1.24251	-7.67317	1.68e-14	7.91e-13	0	2.07261	0	93.7259	125.451	120.93	0	0	0
LOC115721348	tRNA modification GTPase MnmE	128.298	2.46503	0.321303	7.67198	1.69e-14	7.96e-13	230.269	158.209	175.774	44.9103	30.6334	18.6803	152.281	164.172	179.751
LOC115708016	putative lipid phosphate phosphatase 3, chloroplastic	821.356	1.40781	0.183572	7.66896	1.73e-14	8.13e-13	1232.25	990.015	934.376	363.188	437.62	358.858	1054.07	1145.87	875.958
LOC115697553	universal stress protein PHOS34-like	230.625	1.70087	0.221806	7.66831	1.74e-14	8.15e-13	282.724	270.13	267.361	119.11	81.689	96.3509	310.907	264.175	383.177
LOC115698966	uncharacterized LOC115698966	56.9132	4.20525	0.548641	7.66484	1.79e-14	8.35e-13	88.0179	65.6325	101.764	0	5.83493	5.89903	88.0374	82.5025	74.5309
LOC115699485	uncharacterized LOC115699485	360.979	-1.93489	0.252491	-7.66322	1.81e-14	8.43e-13	166.256	231.441	229.431	699.039	485.758	892.72	187.179	165.838	191.15
LOC115719777	serine/threonine-protein kinase STY46	1384.97	-2.52077	0.329431	-7.65188	1.98e-14	9.18e-13	559.225	338.526	253.484	3442.47	2074.32	4117.53	459.222	531.683	688.315
LOC115700426	protein argonaute 5-like	146.275	6.42852	0.840355	7.64977	2.01e-14	9.31e-13	209.82	328.163	290.489	1.95262	4.3762	0	196.696	218.34	66.6394
LOC115718910	probable protein S-acyltransferase 23	606.125	-1.40886	0.184187	-7.64904	2.02e-14	9.34e-13	379.633	334.381	373.751	904.064	937.965	1328.27	397.358	385.845	413.866
LOC115707872	uncharacterized LOC115707872	89.7333	2.53797	0.332025	7.64392	2.11e-14	9.69e-13	110.245	110.539	164.672	21.4788	24.7985	16.7139	121.349	114.17	123.634
LOC115696247	uncharacterized LOC115696247	63.7231	-8.40586	1.09981	-7.643	2.12e-14	9.73e-13	1.77814	2.76348	0	146.447	271.324	149.442	0	0	1.75367
LOC115724835	cysteine-rich receptor-like protein kinase 19	502.894	2.18547	0.285992	7.64172	2.14e-14	9.8e-13	455.204	626.618	864.067	142.541	208.599	115.031	707.472	654.187	752.324
LOC115715268	aspartokinase 1, chloroplastic	346.503	-1.9951	0.261134	-7.64014	2.17e-14	9.89e-13	195.595	201.043	130.443	476.44	837.312	757.043	157.833	171.672	191.15
LOC115696723	probable acetyltransferase NATA1-like	28.4029	-5.36673	0.702494	-7.63954	2.18e-14	9.91e-13	2.66721	1.38174	5.55075	87.868	84.6065	67.8389	2.37939	3.33344	0
LOC115708278	cell number regulator 6-like	169.102	-2.18192	0.285699	-7.63715	2.22e-14	1.01e-12	56.9005	75.9956	49.0316	384.667	304.875	408.016	60.2778	71.6689	110.481
LOC115706876	endonuclease 4	183.109	1.4002	0.183366	7.6361	2.24e-14	1.01e-12	236.493	232.132	219.255	80.0575	97.7351	85.536	241.111	224.174	231.484
LOC115708349	nuclear pore complex protein DDB_G0274915	141.193	-2.2079	0.289456	-7.62776	2.39e-14	1.07e-12	65.7912	56.6513	74.9351	380.761	282.994	219.247	56.3122	52.5016	81.5456
LOC115698534	uncharacterized LOC115698534	154.784	-2.74236	0.359507	-7.6281	2.38e-14	1.07e-12	40.0081	51.1243	36.0799	359.282	278.618	463.074	32.5183	85.0026	47.3491
LOC115718411	F-box/LRR-repeat protein At3g26922	42.3261	-9.69471	1.27141	-7.62515	2.44e-14	1.09e-12	0	0	0.925125	74.1996	175.048	130.762	0	0	0
LOC115718892	uncharacterized LOC115718892	34.7977	-9.40793	1.23552	-7.61456	2.65e-14	1.18e-12	0	0	0.925125	99.5837	106.487	106.183	0	0	0
LOC115715781	protein DMR6-LIKE OXYGENASE 2	60.7681	-6.15592	0.808425	-7.61471	2.64e-14	1.18e-12	0	3.45434	0.925125	142.541	75.8541	316.581	3.17252	0	4.38417
LOC115697185	uncharacterized LOC115697185	37.5703	-7.05723	0.927105	-7.61212	2.7e-14	1.2e-12	0	0	0	117.157	126.91	91.435	0	0	2.6305
LOC115710047	ATP-dependent zinc metalloprotease FTSH 12, chloroplastic	195.373	-1.67435	0.220111	-7.60684	2.81e-14	1.25e-12	106.688	142.319	116.566	415.909	348.637	296.918	96.7618	109.17	125.387
LOC115705849	subtilisin-like protease SBT6.1	132.495	7.85358	1.0327	7.60489	2.85e-14	1.26e-12	209.82	187.225	166.523	0	1.45873	0.983172	187.972	234.174	204.302
LOC115708260	40S ribosomal protein S27-2-like	1010.62	1.15656	0.152152	7.60134	2.93e-14	1.29e-12	1353.16	1448.75	1122.18	568.213	558.695	477.822	1250.77	1137.53	1178.47
LOC115705536	hydroquinone glucosyltransferase	468.535	2.49599	0.328393	7.60063	2.95e-14	1.3e-12	347.626	796.572	851.115	87.868	128.368	116.997	624.193	560.851	703.221
LOC115698224	RING-H2 finger protein ATL74	287.714	2.45087	0.322613	7.59693	3.03e-14	1.33e-12	790.383	392.414	427.408	60.5313	48.1382	44.2427	314.079	265.841	246.39
LOC115715830	uncharacterized LOC115715830	76.0233	-5.20693	0.685951	-7.59083	3.18e-14	1.39e-12	40.8972	15.89	23.1281	93.7259	96.2763	398.185	3.17252	4.16679	8.76834
LOC115716872	remorin	82.6617	3.14132	0.413899	7.58957	3.21e-14	1.4e-12	95.1305	117.448	179.474	13.6684	13.1286	9.83172	107.072	93.3362	114.865
LOC115705596	transketolase, chloroplastic	1169.51	-1.55036	0.204444	-7.58327	3.37e-14	1.47e-12	663.246	877.404	802.084	1724.17	2296.04	2079.41	703.506	831.692	548.022
LOC115699324	probable galacturonosyltransferase-like 3	41.209	-9.65738	1.27354	-7.58307	3.37e-14	1.47e-12	0.88907	0	0	111.299	78.7715	179.921	0	0	0
LOC115723113	RNA-binding protein CP31B, chloroplastic	85.4817	-3.23291	0.426975	-7.57165	3.69e-14	1.6e-12	73.7928	32.4708	26.8286	185.499	191.094	198.601	29.3458	14.1671	17.5367
LOC115723230	DNA mismatch repair protein MSH1, mitochondrial	276.155	1.69927	0.224515	7.56865	3.77e-14	1.63e-12	406.305	286.02	359.874	128.873	125.451	86.5192	361.667	347.511	383.177
LOC115703902	FCS-Like Zinc finger 8	1716	2.59163	0.342458	7.56771	3.8e-14	1.64e-12	2636.98	2687.48	3107.5	287.035	396.775	313.632	3001.2	2056.73	956.626
LOC115705619	succinate-semialdehyde dehydrogenase, mitochondrial-like	35.443	-6.56166	0.868072	-7.55888	4.07e-14	1.75e-12	0	1.38174	0.925125	70.2944	115.24	127.812	0	3.33344	0
LOC115707758	receptor-like cytoplasmic kinase 176	52.5039	-8.13816	1.07739	-7.55356	4.24e-14	1.81e-12	0	0	0	173.783	126.91	170.089	0	0	1.75367
LOC115717102	uncharacterized LOC115717102	44.6871	-5.84934	0.774546	-7.55197	4.29e-14	1.83e-12	8.8907	4.14521	3.7005	136.684	49.5969	192.702	3.96565	2.50008	0
LOC115725427	uncharacterized LOC115725427	47.7691	-9.86994	1.30771	-7.54748	4.44e-14	1.89e-12	0	0	0	74.1996	240.691	115.031	0	0	0
LOC115705942	protein SMG9	35.4286	-6.98688	0.92578	-7.54703	4.45e-14	1.89e-12	0	0	0	99.5837	128.368	88.4855	1.58626	0.833359	0
LOC115723140	GATA transcription factor 9	208.312	1.79429	0.23781	7.54505	4.52e-14	1.92e-12	212.488	245.258	313.617	95.6785	81.689	71.7716	266.492	262.508	325.306
LOC115719015	uncharacterized LOC115719015	30.0789	-4.89514	0.648995	-7.54265	4.61e-14	1.95e-12	4.44535	5.52695	8.32613	54.6734	99.1938	90.4518	4.75878	3.33344	0
LOC115719526	putative disease resistance protein At1g50180	110.898	-3.70774	0.491747	-7.53994	4.7e-14	1.98e-12	45.3426	26.9439	29.604	288.988	259.654	284.137	35.6908	23.334	4.38417
LOC115716238	probable methyltransferase PMT24	238.959	1.55657	0.206472	7.53889	4.74e-14	1.99e-12	308.507	353.034	376.526	117.157	81.689	86.5192	298.217	280.842	248.144
LOC115702880	uncharacterized LOC115702880	41.3361	-3.78328	0.502728	-7.5255	5.25e-14	2.2e-12	10.6688	13.8174	2.77538	85.9154	137.121	98.3172	7.9313	5.83351	9.64518
LOC115718708	probable E3 ubiquitin-protein ligase RNF217	113.702	2.5208	0.335131	7.52184	5.4e-14	2.26e-12	203.597	164.427	146.17	11.7157	30.6334	30.4783	143.556	120.004	172.736
LOC115701108	uncharacterized LOC115701108	90.2981	9.09878	1.20962	7.52204	5.39e-14	2.26e-12	154.698	135.41	96.213	0	0	0	143.556	159.172	123.634
LOC115717301	probable WRKY transcription factor 27	956.189	-2.2112	0.294087	-7.51886	5.53e-14	2.3e-12	249.829	455.283	422.782	2274.8	1302.65	2571.98	402.91	429.18	496.288
LOC115716534	60S ribosomal protein L18a-2	1935.74	0.949055	0.126287	7.51507	5.69e-14	2.36e-12	2508.07	2802.16	2362.77	1034.89	1231.17	1059.86	2115.28	2160.07	2147.37
LOC115722494	uncharacterized LOC115722494	188.069	1.72	0.228911	7.51385	5.74e-14	2.38e-12	328.067	291.547	362.649	64.4365	53.9731	49.1586	199.869	183.339	159.584
LOC115709042	cytochrome P450 71A1	147.047	7.7236	1.02892	7.50648	6.07e-14	2.51e-12	289.837	70.4686	85.1115	1.95262	1.45873	0.983172	153.867	187.506	532.239
LOC115702737	protein RER1A	66.5742	5.69308	0.758809	7.50265	6.25e-14	2.58e-12	104.021	103.63	107.315	0	2.91746	1.96634	96.7618	97.503	85.0529
LOC115704378	triosephosphate isomerase, chloroplastic	772.414	1.35404	0.180643	7.49565	6.6e-14	2.71e-12	924.633	1272.58	1184.16	351.472	366.142	289.053	910.513	867.527	785.644
LOC115707122	protein TIFY 10c	173.408	-1.50544	0.200982	-7.49041	6.87e-14	2.82e-12	126.248	109.848	86.9618	320.23	322.38	273.322	107.072	105.003	109.604
LOC115722915	electron transfer flavoprotein-ubiquinone oxidoreductase, mitochondrial	986.223	-1.79752	0.24015	-7.48497	7.16e-14	2.93e-12	438.311	404.158	408.905	2036.58	1493.74	2390.09	474.291	475.848	754.078
LOC115724508	cytochrome P450 71D11	173.443	4.64018	0.620566	7.47733	7.58e-14	3.1e-12	124.47	290.856	458.862	21.4788	5.83493	1.96634	251.422	182.506	223.593
LOC115699143	F-box/kelch-repeat protein SKIP11	906.398	-1.0854	0.145169	-7.47675	7.62e-14	3.1e-12	575.228	534.733	535.647	1431.27	1333.28	1659.59	640.056	670.021	777.752
LOC115722879	probable serine/threonine-protein kinase WNK9	359.287	-1.65083	0.22111	-7.4661	8.26e-14	3.36e-12	288.948	279.802	266.436	486.203	742.495	589.903	178.454	240.007	161.338
LOC115711040	ethylene-responsive transcription factor 5-like	83.72	6.20986	0.83217	7.46226	8.51e-14	3.45e-12	191.15	89.1221	67.5341	1.95262	1.45873	1.96634	150.695	123.337	126.264
LOC115722553	uncharacterized protein sll0005	42.6791	-3.19844	0.428803	-7.45899	8.72e-14	3.52e-12	8.8907	8.29043	19.4276	109.347	116.699	87.5023	11.8969	14.1671	7.89151
LOC115701126	aquaporin NIP2-1	266.884	1.42799	0.191584	7.45361	9.08e-14	3.66e-12	282.724	314.345	290.489	164.02	134.203	116.014	335.494	351.677	412.989
LOC115724517	cell division protein FtsZ homolog 1, chloroplastic	224.386	1.88509	0.253076	7.44872	9.43e-14	3.79e-12	370.742	313.654	292.34	91.7732	83.1477	51.125	236.353	305.009	275.326
LOC115705471	trihelix transcription factor ASIL2	110.128	-1.86992	0.251433	-7.43705	1.03e-13	4.13e-12	48.0098	51.8152	48.1065	242.125	224.645	195.651	44.4153	75.0023	61.3784
LOC115715128	mulatexin	3244.92	-6.19279	0.832742	-7.43662	1.03e-13	4.14e-12	328.067	337.835	1383.06	4655.05	16423.9	5710.26	218.111	87.5027	60.5016
LOC115706857	stress-response A/B barrel domain-containing protein UP3	56.2938	-8.23745	1.10832	-7.43238	1.07e-13	4.26e-12	0.88907	0	0.925125	210.883	191.094	101.267	1.58626	0	0
LOC115706056	soluble inorganic pyrophosphatase 1	1389.04	2.53815	0.341577	7.43067	1.08e-13	4.29e-12	905.962	2481.6	2686.56	359.282	291.746	293.968	1842.44	1646.72	1993.04
A5N79_gr01	small subunit ribosomal RNA	5159.87	-2.24584	0.302228	-7.43093	1.08e-13	4.29e-12	3029.06	1716.12	2693.04	15535.1	7541.65	9133.67	1816.27	2460.08	2513.88
LOC115716628	60S ribosomal protein L7-1-like	270.163	1.40207	0.188728	7.42903	1.09e-13	4.34e-12	311.174	376.524	391.328	99.5837	132.745	135.678	333.114	322.51	328.813
LOC115699393	amino acid permease 3	89.4289	-2.18861	0.294821	-7.42355	1.14e-13	4.51e-12	48.8988	63.5599	82.3361	130.826	194.011	175.005	32.5183	40.0012	37.7039
LOC115707028	stigma-specific STIG1-like protein 1	193.443	-4.64742	0.626069	-7.42317	1.14e-13	4.51e-12	64.9021	72.5412	14.802	527.208	156.084	844.545	26.1733	23.334	11.3988
LOC115723363	hydroxyethylthiazole kinase	60.0367	5.36499	0.722815	7.42236	1.15e-13	4.53e-12	81.7944	72.5412	105.464	1.95262	0	3.93269	109.452	94.1696	71.0236
LOC115705703	uncharacterized LOC115705703	144.769	2.21444	0.298666	7.41446	1.22e-13	4.8e-12	176.036	155.446	257.185	33.1946	56.8906	36.3774	202.248	190.006	195.534
LOC115703631	beclin-1-like protein	209.625	2.08958	0.282131	7.40642	1.3e-13	5.08e-12	224.046	225.223	320.093	80.0575	45.2207	86.5192	261.733	300.009	343.719
LOC115716853	LEAF RUST 10 DISEASE-RESISTANCE LOCUS RECEPTOR-LIKE PROTEIN KINASE-like 2.4	36.1345	-5.94474	0.80328	-7.40059	1.36e-13	5.3e-12	3.55628	6.21782	2.77538	74.1996	179.424	54.0745	1.58626	2.50008	0.876834
LOC115712395	uncharacterized LOC115712395	37.2831	-3.73242	0.505402	-7.38505	1.52e-13	5.94e-12	6.22349	4.14521	15.7271	83.9628	109.405	94.3845	7.9313	5.00015	8.76834
LOC115724882	chaperone protein dnaJ 11, chloroplastic	411.973	-2.51116	0.340156	-7.38238	1.55e-13	6.05e-12	119.135	252.858	177.624	784.954	587.869	1313.52	153.867	175.005	142.924
LOC115709631	probable cyclic nucleotide-gated ion channel 16	27.5085	-3.65118	0.494647	-7.38139	1.57e-13	6.08e-12	4.44535	2.76348	4.62563	66.3892	77.3128	74.7211	8.72442	3.33344	5.26101
LOC115719358	probable L-cysteine desulfhydrase, chloroplastic	957.442	0.932867	0.126442	7.37781	1.61e-13	6.23e-12	1030.43	938.891	961.205	712.707	586.41	657.742	1234.11	1310.87	1184.6
LOC115697533	phytochrome E	198.443	3.01938	0.409492	7.37347	1.66e-13	6.42e-12	371.631	218.315	153.571	62.4839	21.881	32.4447	297.424	361.678	266.558
LOC115707116	probable nucleoside diphosphate kinase 5	175.18	-2.5187	0.341646	-7.37226	1.68e-13	6.45e-12	72.0147	68.396	70.3095	285.083	345.72	531.896	88.8305	76.669	37.7039
LOC115716458	uncharacterized LOC115716458	25.2386	-5.0169	0.680521	-7.37215	1.68e-13	6.45e-12	0	0.690869	3.7005	72.247	67.1017	76.6874	2.37939	0.833359	3.50734
LOC115719125	GTPase LSG1-2	911.406	-0.91731	0.124463	-7.37012	1.7e-13	6.54e-12	628.572	668.761	642.962	1208.67	1445.6	1437.4	697.161	714.189	759.339
LOC115703681	probable LRR receptor-like serine/threonine-protein kinase At4g36180	68.7793	-3.94435	0.535353	-7.36776	1.74e-13	6.64e-12	16.8923	26.9439	8.32613	214.788	163.378	154.358	15.8626	15.8338	2.6305
LOC115705629	centrin-1	59.3727	4.15957	0.564644	7.36671	1.75e-13	6.68e-12	77.3491	54.5786	106.389	0	7.29366	6.88221	80.8992	80.8358	120.126
LOC115711531	uncharacterized LOC115711531	160.937	-2.08987	0.283704	-7.36638	1.75e-13	6.68e-12	40.0081	66.3234	64.7588	363.188	282.994	388.353	100.727	83.3359	58.7479
LOC115718853	cysteine proteinase inhibitor	1279.47	-1.38345	0.187846	-7.36485	1.77e-13	6.74e-12	657.023	919.547	755.827	2593.08	1916.77	2129.55	872.442	744.189	926.814
LOC115712780	uncharacterized LOC115712780	43.7714	-3.20465	0.435224	-7.36323	1.8e-13	6.8e-12	9.77977	7.59956	12.9518	123.015	77.3128	127.812	17.4488	7.50023	10.522
LOC115718630	pentatricopeptide repeat-containing protein At2g28050	40.2065	-3.46964	0.471439	-7.35968	1.84e-13	6.97e-12	28.4502	13.1265	18.5025	80.0575	121.075	75.7043	7.13817	11.667	6.13784
LOC115705714	thioredoxin-like 2, chloroplastic	49.3459	-8.05879	1.09569	-7.35503	1.91e-13	7.2e-12	0	0	0.925125	105.442	186.718	149.442	1.58626	0	0
LOC115709263	transcription factor MYB63	169.503	2.12879	0.289502	7.35327	1.93e-13	7.28e-12	174.258	288.092	298.815	37.0998	52.5144	51.125	193.524	226.674	203.426
LOC115698770	uncharacterized LOC115698770	51.165	4.80409	0.653601	7.35019	1.98e-13	7.43e-12	70.2365	79.4499	81.411	0	1.45873	4.91586	70.5885	70.0021	82.4224
LOC115711970	probable indole-3-acetic acid-amido synthetase GH3.1	1469.13	-2.35194	0.32018	-7.34567	2.05e-13	7.67e-12	177.814	165.118	257.185	3854.48	3182.95	3516.81	424.324	565.851	1077.63
LOC115698740	probable carboxylesterase 15	1429.87	2.47923	0.337639	7.34285	2.09e-13	7.82e-12	593.01	900.893	1789.19	574.071	440.537	444.394	2784.68	2648.41	2693.64
LOC115705876	beta-galactosidase 1	32.114	-9.28111	1.26483	-7.33782	2.17e-13	8.1e-12	0	0.690869	0.925125	128.873	67.1017	91.435	0	0	0
LOC115708660	probable signal peptidase complex subunit 1	30.4849	-3.55041	0.484107	-7.33395	2.23e-13	8.32e-12	8.00163	7.59956	5.55075	91.7732	70.0192	71.7716	9.51755	7.50023	2.6305
LOC115704192	kunitz trypsin inhibitor 5	1380.66	-2.40379	0.32802	-7.32818	2.33e-13	8.66e-12	687.251	506.407	597.631	2839.11	1734.43	4370.2	479.05	451.681	760.215
LOC115708999	tRNA (cytosine(38)-C(5))-methyltransferase 2	36.0014	-5.34357	0.729375	-7.32623	2.37e-13	8.77e-12	7.11256	0	2.77538	126.92	113.781	65.8725	1.58626	3.33344	2.6305
LOC115705168	delta-1-pyrroline-5-carboxylate synthase-like	2328.53	1.04203	0.142321	7.32171	2.45e-13	9.05e-12	2783.68	2967.97	2965.95	1413.7	1476.24	1115.9	2781.51	2896.76	2555.1
LOC115703881	bifunctional dihydrofolate reductase-thymidylate synthase 1-like	58.6676	5.64976	0.772627	7.3124	2.62e-13	9.68e-12	94.2414	75.9956	86.0366	0	0	3.93269	82.4855	95.0029	90.3139
LOC115718764	ran guanine nucleotide release factor-like	235.252	1.861	0.25465	7.30807	2.71e-13	9.97e-12	391.191	289.474	283.088	113.252	59.808	78.6538	283.94	291.676	326.182
LOC115708157	cytochrome P450 CYP72A219	3299.75	3.02385	0.413858	7.30649	2.74e-13	1.01e-11	1698.12	4222.59	7408.4	579.929	599.539	612.516	4993.54	3425.94	6157.13
LOC115705713	cytidine deaminase 1	29.2699	-9.16704	1.25658	-7.29522	2.98e-13	1.09e-11	0	0	0	70.2944	94.8176	98.3172	0	0	0
LOC115706887	hydroxyproline O-arabinosyltransferase 3	52.31	-8.11872	1.1134	-7.29182	3.06e-13	1.12e-11	2.66721	0	0	210.883	102.111	153.375	0	0	1.75367
LOC115711573	exonuclease 1-like	39.2104	-5.55189	0.761528	-7.29046	3.09e-13	1.13e-11	0.88907	0	0	76.1523	154.626	114.048	6.34504	0.833359	0
LOC115712937	membrane protein of ER body-like protein	51.3614	-8.99853	1.23442	-7.2897	3.11e-13	1.13e-11	0.88907	0	0	191.357	150.249	118.964	0.79313	0	0
LOC115722256	flowering time control protein FPA	473.288	-1.18987	0.163267	-7.28789	3.15e-13	1.14e-11	374.298	361.324	381.152	648.271	735.201	800.302	346.598	345.011	267.435
LOC115705277	cyclin-A2-3	146.251	3.86815	0.530815	7.28719	3.16e-13	1.15e-11	71.1256	180.317	251.634	17.5736	5.83493	27.5288	256.974	197.506	307.769
LOC115704944	probable carboxylesterase 8	38.6003	-4.05465	0.556697	-7.28342	3.25e-13	1.18e-11	0.88907	7.59956	4.62563	72.247	115.24	127.812	9.51755	3.33344	6.13784
LOC115699621	uncharacterized LOC115699621	86.821	2.85644	0.392677	7.27427	3.48e-13	1.26e-11	168.923	128.502	160.972	11.7157	14.5873	12.7812	120.556	95.8363	67.5163
LOC115701072	protein Mpv17	171.858	-1.7866	0.245914	-7.26516	3.73e-13	1.34e-11	165.367	107.776	130.443	257.746	316.545	311.666	88.8305	100.836	67.5163
LOC115705880	uncharacterized LOC115705880	28.1142	-9.09363	1.25208	-7.26282	3.79e-13	1.36e-11	0.88907	0	0	97.6311	75.8541	78.6538	0	0	0
LOC115697046	chlorophyll synthase, chloroplastic	302.275	1.84329	0.25385	7.26133	3.83e-13	1.37e-11	359.184	366.851	488.466	97.6311	150.249	81.6033	391.013	423.346	362.133
LOC115701341	uncharacterized LOC115701341	311.814	1.50381	0.207189	7.25814	3.92e-13	1.4e-11	485.432	400.704	369.125	123.015	169.213	113.065	371.978	378.345	395.452
LOC115702972	D-3-phosphoglycerate dehydrogenase 1, chloroplastic-like	625.216	1.26077	0.173838	7.25258	4.09e-13	1.46e-11	793.939	1012.12	794.683	331.946	291.746	270.372	695.575	784.191	652.365
LOC115716558	uncharacterized LOC115716558	250.19	-1.32225	0.182535	-7.24378	4.36e-13	1.55e-11	181.37	165.809	187.8	445.198	332.591	448.327	157.04	160.838	172.736
LOC115700960	uncharacterized LOC115700960	122.479	-1.5373	0.212268	-7.24225	4.41e-13	1.57e-11	62.2349	82.9043	72.1598	222.599	208.599	227.113	80.1061	80.8358	65.7626
LOC115698227	protein NARROW LEAF 1	735.26	1.26957	0.175363	7.23966	4.5e-13	1.59e-11	1005.54	1091.57	1069.44	355.377	345.72	312.649	940.652	847.526	648.858
LOC115701571	receptor-like protein kinase FERONIA	75.2958	-5.1283	0.708746	-7.23573	4.63e-13	1.64e-11	5.33442	19.3443	7.401	93.7259	166.295	367.706	10.3107	6.66687	0.876834
LOC115705915	scarecrow-like protein 22	76.7076	3.01491	0.41699	7.23017	4.82e-13	1.7e-11	80.0163	99.4851	127.667	3.90524	21.881	14.7476	92.7962	135.004	114.865
LOC115706436	anthranilate N-methyltransferase	104.088	-1.90041	0.263027	-7.22518	5e-13	1.76e-11	79.1272	64.9417	55.5075	201.12	175.048	205.483	58.6916	59.1685	37.7039
LOC115708129	ubiquitin-related modifier 1 homolog 2	97.522	2.52095	0.348963	7.22412	5.04e-13	1.77e-11	98.6867	141.628	148.02	17.5736	36.4683	18.6803	149.901	114.17	152.569
LOC115709392	kinesin-like protein KIN-14I	61.3547	-3.76289	0.520862	-7.22434	5.04e-13	1.77e-11	49.7879	26.253	19.4276	146.447	180.883	98.3172	15.0695	12.5004	3.50734
LOC115722320	probable enoyl-CoA hydratase 1, peroxisomal	1986.76	-1.14443	0.158486	-7.22101	5.16e-13	1.81e-11	1365.61	1302.29	1169.36	3340.94	2614.05	3713.44	1463.32	1415.04	1496.76
LOC115722976	uncharacterized LOC115722976	69.195	-1.95907	0.271418	-7.21792	5.28e-13	1.84e-11	22.2267	31.0891	34.2296	128.873	137.121	159.274	38.0702	34.1677	37.7039
LOC115706743	3-hydroxyisobutyryl-CoA hydrolase-like protein 2, mitochondrial	79.7427	2.65173	0.367522	7.21516	5.39e-13	1.88e-11	102.243	150.609	151.721	13.6684	13.1286	15.7308	85.658	102.503	82.4224
LOC115718693	probable linoleate 9S-lipoxygenase 5	158.04	2.28943	0.317389	7.21334	5.46e-13	1.9e-11	285.391	289.474	290.489	31.242	26.2572	36.3774	212.559	138.338	112.235
LOC115710231	probable inactive poly [ADP-ribose] polymerase SRO5	1705.17	-3.07154	0.425842	-7.21287	5.48e-13	1.9e-11	254.274	812.462	346.922	3149.58	5115.77	4186.35	416.393	750.023	314.784
LOC115713840	1,4-alpha-glucan-branching enzyme 1, chloroplastic/amyloplastic	449.014	1.37122	0.190415	7.20122	5.97e-13	2.07e-11	536.998	635.599	743.801	173.783	214.434	202.533	571.053	467.514	495.411
LOC115710131	S-formylglutathione hydrolase	127.207	1.94271	0.269951	7.19654	6.18e-13	2.13e-11	172.48	186.535	190.576	46.8629	52.5144	26.5456	158.626	145.004	165.722
LOC115696780	uncharacterized LOC115696780	31.7221	-6.80186	0.945199	-7.19622	6.19e-13	2.13e-11	0	0.690869	3.7005	107.394	72.9366	98.3172	0.79313	1.66672	0
LOC115709147	uncharacterized LOC115709147	77.0248	6.8487	0.951772	7.19574	6.21e-13	2.14e-11	53.3442	129.192	47.1814	0	1.45873	1.96634	159.419	186.672	113.988
LOC115712844	110 kDa U5 small nuclear ribonucleoprotein component CLO	124.942	-2.31844	0.322621	-7.18626	6.66e-13	2.29e-11	72.9037	63.5599	74.9351	185.499	361.766	213.348	53.1397	62.5019	36.827
LOC115711693	3-oxoacyl-[acyl-carrier-protein] reductase 4-like	2352.13	-1.51487	0.210819	-7.18562	6.69e-13	2.29e-11	1553.2	1964.83	1572.71	3436.61	5268.94	3205.14	1349.11	1386.71	1431.87
LOC115696795	uncharacterized LOC115696795	30.0563	-6.72551	0.935931	-7.1859	6.68e-13	2.29e-11	0.88907	0	1.85025	97.6311	88.9827	78.6538	0	2.50008	0
LOC115708825	heat stress transcription factor B-3	1245.85	-1.16265	0.161928	-7.18009	6.97e-13	2.38e-11	906.851	760.647	946.403	1997.53	1673.17	2272.11	939.065	873.36	843.515
LOC115708122	mediator of RNA polymerase II transcription subunit 15a	75.9639	8.66173	1.20709	7.17572	7.19e-13	2.45e-11	127.137	135.41	106.389	0	0	0	121.349	108.337	85.0529
LOC115702508	uncharacterized LOC115702508	131.469	8.55341	1.19581	7.1528	8.5e-13	2.89e-11	255.163	185.153	172.998	0	0	0.983172	199.076	188.339	181.505
LOC115704506	PI-PLC X-box domain-containing protein DDB_G0293730	2819.42	1.58541	0.221678	7.15187	8.56e-13	2.9e-11	2083.98	3061.93	3322.12	1472.28	1261.8	1491.47	4558.91	3290.93	4831.36
LOC115705593	zinc finger CCCH domain-containing protein 29	581.621	1.35734	0.189854	7.1494	8.72e-13	2.95e-11	786.827	739.23	721.598	328.041	306.334	209.416	660.677	710.855	771.614
LOC115724593	cytochrome P450 71D9	386.435	4.02751	0.563605	7.14598	8.94e-13	3.02e-11	240.049	609.346	1186.94	37.0998	8.75239	37.3605	545.673	305.009	507.687
LOC115710186	phenylalanine ammonia-lyase-like	514.265	-2.41182	0.337653	-7.1429	9.14e-13	3.08e-11	188.483	402.777	176.699	792.765	1069.25	1387.26	198.282	237.507	175.367
LOC115725670	GATA transcription factor 5	316.888	-2.41323	0.33799	-7.13993	9.34e-13	3.14e-11	170.701	174.79	124.892	595.55	383.647	1025.45	130.866	140.004	106.097
LOC115709610	FCS-Like Zinc finger 14	840.316	1.56406	0.219178	7.13604	9.61e-13	3.22e-11	945.081	1155.82	1392.31	359.282	353.013	317.565	1251.56	985.03	803.18
LOC115717901	late embryogenesis abundant protein At1g64065-like	43.6209	-7.86839	1.10357	-7.12993	1e-12	3.36e-11	0	2.07261	0	140.589	88.9827	159.274	0.79313	0	0.876834
LOC115707926	probable WRKY transcription factor 40	288	-2.1067	0.295644	-7.12579	1.03e-12	3.45e-11	140.473	98.1034	91.5874	462.771	713.32	658.725	102.314	129.171	195.534
LOC115724444	ferredoxin--NADP reductase, embryo isozyme, chloroplastic	83.0269	-5.84127	0.819745	-7.12571	1.04e-12	3.45e-11	3.55628	5.52695	6.47588	132.778	547.025	39.3269	2.37939	6.66687	3.50734
LOC115716902	uncharacterized LOC115716902	27.6059	-9.08567	1.27631	-7.11871	1.09e-12	3.63e-11	0	0	0	62.4839	75.8541	110.115	0	0	0
LOC115709685	uncharacterized LOC115709685	102.683	-2.39384	0.336293	-7.11832	1.09e-12	3.63e-11	65.7912	34.5434	38.8553	177.689	262.572	219.247	53.1397	42.5013	29.8124
LOC115714264	mitochondrial import inner membrane translocase subunit TIM44-2	1055.55	-1.03176	0.145077	-7.11176	1.15e-12	3.8e-11	801.941	729.558	689.218	1624.58	1674.62	1588.81	694.781	777.524	918.923
LOC115699996	alpha-dioxygenase 1	55.4583	-8.22116	1.15617	-7.11066	1.15e-12	3.82e-11	0	1.38174	0.925125	123.015	88.9827	283.154	0	1.66672	0
LOC115716501	calmodulin-interacting protein 111	288.337	1.4501	0.204228	7.10041	1.24e-12	4.11e-11	345.848	297.074	424.632	123.015	140.038	144.526	336.287	375.011	408.605
LOC115722407	30S ribosomal protein S1	128.205	-2.06418	0.290986	-7.09375	1.31e-12	4.3e-11	64.9021	81.5225	46.2563	333.898	226.104	216.298	52.3465	65.002	67.5163
LOC115720639	cysteine proteinase inhibitor A	1873.14	-3.02652	0.426917	-7.08924	1.35e-12	4.44e-11	271.166	408.994	145.245	5018.24	2281.46	6980.52	538.535	779.191	434.91
LOC115706458	beclin-1-like protein	237.115	-1.10002	0.155211	-7.08728	1.37e-12	4.49e-11	168.923	177.553	185.025	357.33	351.555	383.437	181.627	172.505	156.077
LOC115697055	B3 domain-containing transcription factor VRN1	59.8553	8.57604	1.21219	7.07485	1.5e-12	4.9e-11	77.3491	80.1408	84.1864	0	0	0	96.7618	77.5024	122.757
LOC115697965	amino acid transporter AVT1E	44.4678	-5.68826	0.804233	-7.0729	1.52e-12	4.96e-11	0	0	1.85025	160.115	43.762	186.803	1.58626	0.833359	5.26101
LOC115700752	60S ribosomal protein L21-2	1369.59	1.21618	0.172093	7.06698	1.58e-12	5.17e-11	1562.98	1842.55	1834.52	554.545	789.174	783.588	1542.64	1643.38	1772.96
LOC115698946	SEC12-like protein 2	1330.49	-0.892408	0.126315	-7.06491	1.61e-12	5.23e-11	1268.7	1090.19	1087.02	1671.44	1890.52	1978.14	977.136	1012.53	998.714
LOC115704794	aquaporin PIP1-2-like	5304.76	2.0541	0.29078	7.0641	1.62e-12	5.25e-11	3999.04	6711.79	9563.02	2101.02	1347.87	1882.77	7425.28	7401.89	7310.17
LOC115703763	probable transcriptional regulator RABBIT EARS	344.824	2.60147	0.368282	7.06381	1.62e-12	5.25e-11	201.819	373.069	522.696	109.347	64.1842	110.115	479.843	490.015	752.324
LOC115702516	glycolipid transfer protein 3	88.6933	3.96093	0.560858	7.06227	1.64e-12	5.3e-11	61.3458	140.937	197.977	15.621	2.91746	6.88221	128.487	111.67	132.402
LOC115707983	protein-tyrosine-phosphatase MKP1	60.0972	2.91097	0.412451	7.05772	1.69e-12	5.47e-11	100.465	76.6864	85.1115	15.621	14.5873	4.91586	87.2442	80.8358	75.4078
LOC115706393	12-oxophytodienoate reductase 3-like	53.3431	-3.71238	0.526084	-7.05663	1.71e-12	5.5e-11	8.00163	7.59956	10.1764	138.636	64.1842	219.247	11.1038	15.0005	6.13784
LOC115704740	uncharacterized LOC115704740	140.544	7.71244	1.09333	7.05407	1.74e-12	5.59e-11	381.411	143.01	180.399	0	0	1.96634	202.248	204.173	151.692
LOC115703624	cytochrome P450 87A3	46.4172	-4.56703	0.647615	-7.05207	1.76e-12	5.66e-11	13.336	12.4356	27.7538	152.305	105.029	92.4182	10.3107	4.16679	0
LOC115712747	ATP-citrate synthase alpha chain protein 1	2553.72	-1.52094	0.216054	-7.03962	1.93e-12	6.18e-11	1771.03	1544.78	1275.75	3979.44	4037.77	5620.8	1502.98	1922.56	1328.4
LOC115705870	peptide methionine sulfoxide reductase A1	64.8161	-3.84739	0.546729	-7.03711	1.96e-12	6.28e-11	17.7814	9.67216	13.8769	206.978	59.808	239.894	7.13817	14.1671	14.0294
LOC115706465	uncharacterized LOC115706465	130.478	8.46048	1.20263	7.03498	1.99e-12	6.36e-11	264.943	168.572	205.378	1.95262	0	0	209.386	175.005	149.062
LOC115701521	histone H3.3-like	116.199	-2.52976	0.35965	-7.03395	2.01e-12	6.4e-11	34.6737	33.1617	32.3794	255.794	293.205	256.608	27.7595	34.1677	78.0383
LOC115701384	probable cysteine protease RD19B	6670.22	0.688723	0.097971	7.02986	2.07e-12	6.58e-11	7085.89	6636.49	7310.34	5356.04	4793.39	4787.07	8001.88	8070.25	7990.59
LOC115706840	ectonucleotide pyrophosphatase/phosphodiesterase family member 3	23.8674	-8.86507	1.26113	-7.02946	2.07e-12	6.58e-11	0	0.690869	0	70.2944	64.1842	79.6369	0	0	0
LOC115717709	probable xyloglucan endotransglucosylase/hydrolase protein 30	218.32	-2.432	0.346169	-7.02548	2.13e-12	6.76e-11	101.354	89.813	46.2563	412.003	336.967	707.884	91.2099	90.8361	88.5603
LOC115716733	transcription factor UNE10	168.479	1.59933	0.227835	7.0197	2.22e-12	7.02e-11	183.148	171.335	161.897	87.868	80.2303	80.6201	241.905	204.173	305.138
LOC115716107	phosphoribosylaminoimidazole-succinocarboxamide synthase, chloroplastic	164.089	2.53785	0.361528	7.01979	2.22e-12	7.02e-11	219.6	214.169	248.859	31.242	62.7255	23.5961	184.006	188.339	304.262
LOC115697029	gamma-tubulin complex component 5	64.7078	-2.0401	0.290934	-7.01224	2.35e-12	7.39e-11	40.8972	44.2156	56.4326	132.778	121.075	101.267	31.7252	24.1674	29.8124
LOC115697121	cationic peroxidase 1	698.124	-2.28929	0.32664	-7.00859	2.41e-12	7.57e-11	248.94	219.696	455.162	1224.29	1131.98	2092.19	318.838	249.174	342.842
LOC115697931	pathogen-related protein	135.289	3.79009	0.540906	7.00692	2.44e-12	7.65e-11	150.253	319.181	312.692	5.85787	13.1286	9.83172	225.249	85.836	95.575
LOC115711590	uncharacterized LOC115711590	46.1095	5.40477	0.771672	7.00397	2.49e-12	7.79e-11	62.2349	49.7426	64.7588	3.90524	1.45873	0.983172	76.9336	71.6689	83.2993
LOC115704888	50S ribosomal protein L33	85.0233	7.28997	1.04132	7.00067	2.55e-12	7.96e-11	106.688	120.211	111.94	0	1.45873	0.983172	124.521	126.671	172.736
LOC115704641	uncharacterized LOC115704641	62.9415	8.48599	1.21284	6.9968	2.62e-12	8.17e-11	103.132	78.7591	105.464	0	0	0	74.5542	95.8363	108.727
LOC115706821	uncharacterized LOC115706821	715.125	-1.10292	0.157714	-6.99318	2.69e-12	8.37e-11	487.21	499.498	520.845	989.979	1289.52	1082.47	457.636	575.851	533.115
LOC115716499	probable E3 ubiquitin-protein ligase RHB1A	494.483	-0.849854	0.121584	-6.98984	2.75e-12	8.55e-11	357.406	387.577	373.751	730.281	687.063	725.581	414.807	376.678	397.206
LOC115722425	1-aminocyclopropane-1-carboxylate oxidase homolog 1	923.268	-1.0474	0.149888	-6.98789	2.79e-12	8.66e-11	633.907	640.435	645.737	1679.26	1222.42	1405.94	654.332	690.855	736.541
LOC115697468	uncharacterized LOC115697468	491.392	0.892387	0.127733	6.98637	2.82e-12	8.74e-11	589.453	571.349	582.829	331.946	318.004	291.019	579.778	557.517	600.632
LOC115722341	nitrate regulatory gene2 protein-like	378.855	-0.97545	0.139727	-6.9811	2.93e-12	9.05e-11	254.274	258.385	233.132	632.65	541.19	592.853	314.872	283.342	299.001
LOC115718881	exocyst complex component EXO70H1	315.72	-2.78503	0.398999	-6.98003	2.95e-12	9.11e-11	186.705	198.97	109.165	505.729	396.775	1146.38	121.349	80.8358	95.575
LOC115705825	hexokinase-1	1856.97	-1.6046	0.229995	-6.97667	3.02e-12	9.31e-11	1017.1	965.835	807.634	3676.79	2367.52	4432.14	1201.59	1205.04	1039.05
LOC115702623	protein STRICTOSIDINE SYNTHASE-LIKE 7	242.592	-1.96168	0.281613	-6.96586	3.26e-12	1e-10	49.7879	100.867	103.614	486.203	490.134	558.442	151.488	102.503	140.294
LOC115695824	glutathione transferase GST 23	1062.04	1.27053	0.182435	6.96429	3.3e-12	1.01e-10	1283.82	1367.92	1482.98	617.029	453.666	521.081	1388.77	1037.53	1405.57
LOC115714544	putative ABC transporter C family member 15	168.013	-3.17699	0.456574	-6.95833	3.44e-12	1.05e-10	51.566	23.4895	31.4543	306.562	344.261	614.483	21.4145	74.1689	44.7186
LOC115694748	cucumber peeling cupredoxin	205.719	-2.71201	0.389909	-6.9555	3.51e-12	1.07e-10	50.677	113.993	103.614	306.562	342.802	723.615	70.5885	63.3353	76.2846
LOC115702993	transcription factor MYB44	236.555	-1.52418	0.219242	-6.95203	3.6e-12	1.1e-10	117.357	93.2673	90.6623	417.861	525.144	412.932	122.935	170.839	177.997
LOC115709749	putative disease resistance protein At1g50180	91.4807	-2.22225	0.319933	-6.94599	3.76e-12	1.14e-10	51.566	29.7074	33.3045	195.262	147.332	240.877	43.6221	48.3348	33.3197
LOC115722009	vacuolar protein sorting-associated protein 45 homolog	37.6573	-8.55766	1.2321	-6.94556	3.77e-12	1.15e-10	0	0	0	119.11	110.864	108.149	0.79313	0	0
LOC115698553	histone-lysine N-methyltransferase ASHH2	816.619	-0.915042	0.131779	-6.94376	3.82e-12	1.16e-10	618.793	634.909	637.411	1091.52	1114.47	1357.76	617.055	636.686	640.966
LOC115698044	receptor-like protein 4	330.56	1.08587	0.15646	6.94025	3.91e-12	1.19e-10	452.537	448.374	436.659	201.12	172.13	155.341	385.461	369.178	354.241
LOC115708709	uncharacterized LOC115708709	56.8443	-4.94187	0.712112	-6.93974	3.93e-12	1.19e-10	4.44535	7.59956	1.85025	95.6785	223.186	163.207	3.96565	11.667	0
LOC115722024	radial spoke head 1 homolog	37.3495	-8.53024	1.23007	-6.93478	4.07e-12	1.23e-10	0.88907	2.07261	0.925125	117.157	99.1938	115.031	0	0	0.876834
LOC115697360	AP-4 complex subunit epsilon	491.417	-1.13813	0.164165	-6.93284	4.12e-12	1.24e-10	260.497	292.928	370.975	794.717	777.504	832.747	345.804	376.678	370.901
LOC115705898	uncharacterized LOC115705898	37.1013	-7.61064	1.09874	-6.92668	4.31e-12	1.3e-10	0.88907	1.38174	2.77538	142.541	102.111	82.5865	0.79313	0.833359	0
LOC115702017	transcription factor MYB62	209.446	-2.21829	0.320311	-6.92543	4.35e-12	1.3e-10	139.584	132.647	74.01	423.719	551.401	292.002	107.866	87.5027	76.2846
LOC115695587	disease resistance protein RPS6-like	70.5267	4.70638	0.679763	6.92356	4.4e-12	1.32e-10	39.1191	131.265	116.566	9.76311	1.45873	2.94952	138.005	82.5025	113.112
LOC115719632	tropinone reductase homolog At5g06060	53.8296	3.83428	0.554057	6.92037	4.5e-12	1.35e-10	70.2365	65.6325	72.1598	1.95262	14.5873	1.96634	92.7962	61.6686	103.466
LOC115697824	uncharacterized LOC115697824	67.2703	-2.45759	0.355155	-6.91975	4.52e-12	1.35e-10	35.5628	17.9626	27.7538	130.826	156.084	156.324	30.9321	16.6672	33.3197
LOC115721982	S-protein homolog 5-like	89.0201	8.26016	1.19421	6.91682	4.62e-12	1.38e-10	94.2414	127.12	113.79	0	1.45873	0	148.315	156.671	159.584
LOC115713090	protein RADIALIS-like 1	37.5706	-8.51501	1.23118	-6.91617	4.64e-12	1.38e-10	4.44535	3.45434	2.77538	103.489	93.3589	129.779	0	0.833359	0
LOC115714850	notchless protein homolog	361.769	-0.973062	0.140733	-6.91425	4.7e-12	1.4e-10	235.603	241.804	274.762	523.303	547.025	586.954	276.009	275.842	294.616
LOC115707337	protein saal1	294.23	1.82564	0.264068	6.91351	4.73e-12	1.4e-10	346.737	391.032	480.14	64.4365	134.203	113.065	402.91	318.343	397.206
LOC115718860	aquaporin PIP2-2	15687.5	1.28318	0.185638	6.91228	4.77e-12	1.41e-10	14307.8	18940.9	20689.5	10026.7	7246.98	8138.7	19338.9	20493.1	22005
LOC115699081	uncharacterized LOC115699081	131.27	1.94511	0.281458	6.91083	4.82e-12	1.42e-10	200.93	167.881	172.073	31.242	64.1842	36.3774	187.179	172.505	149.062
LOC115724521	uncharacterized LOC115724521	26.1348	-5.20344	0.753076	-6.90958	4.86e-12	1.43e-10	6.22349	1.38174	7.401	76.1523	74.3954	63.9062	1.58626	4.16679	0
LOC115703038	probable E3 ubiquitin-protein ligase RHY1A	97.4357	-2.10303	0.304687	-6.90228	5.12e-12	1.51e-10	51.566	44.9065	32.3794	253.841	161.919	191.719	54.7259	51.6683	34.1965
LOC115718981	indole-3-acetaldehyde oxidase	107.48	2.53478	0.367263	6.90182	5.13e-12	1.51e-10	212.488	184.462	209.078	9.76311	17.5048	23.5961	127.694	110.837	71.9004
LOC115723095	probable monoterpene synthase MTS1, chloroplastic	553.524	-3.09993	0.449272	-6.8999	5.2e-12	1.53e-10	108.467	254.931	163.747	1044.65	701.65	2242.62	104.693	224.174	136.786
LOC115708011	uncharacterized LOC115708011	147.28	-1.9071	0.27645	-6.89856	5.25e-12	1.54e-10	95.1305	78.7591	111.015	220.646	297.581	302.817	64.2435	98.3363	56.9942
LOC115707986	beta-hexosaminidase 1	96.1881	7.25159	1.05124	6.89813	5.27e-12	1.54e-10	134.25	158.9	158.196	0	1.45873	0.983172	173.695	140.004	98.2055
LOC115710860	dynamin-related protein 1E	2396.34	-0.983011	0.142628	-6.89213	5.5e-12	1.6e-10	1728.35	1495.73	1412.67	3489.34	3505.33	4245.34	1824.2	1830.06	2036.01
LOC115721226	F-box/FBD/LRR-repeat protein At3g26920	134.304	1.97237	0.286215	6.89121	5.53e-12	1.61e-10	185.816	181.699	197.052	33.1946	65.643	32.4447	172.109	190.839	149.939
LOC115714189	protein TIFY 6B	147.251	-2.48687	0.360924	-6.89028	5.57e-12	1.62e-10	134.25	66.3234	85.1115	331.946	226.104	324.447	73.761	50.0015	33.3197
LOC115708170	polyol transporter 5	88.8981	7.29002	1.05832	6.88831	5.65e-12	1.64e-10	167.145	120.902	84.1864	1.95262	0	0.983172	126.108	155.005	143.801
LOC115712284	stemmadenine O-acetyltransferase	83.7891	4.2906	0.623331	6.88333	5.85e-12	1.69e-10	97.7977	131.265	222.955	1.95262	7.29366	4.91586	123.728	113.337	50.8564
LOC115698854	uncharacterized LOC115698854	23.8131	-8.86047	1.28805	-6.87897	6.03e-12	1.74e-10	0	0	0.925125	50.7682	97.7351	64.8894	0	0	0
LOC115715788	protein CYCLOPS	130.025	2.50859	0.364761	6.87734	6.1e-12	1.76e-10	107.577	193.443	237.757	21.4788	43.762	28.512	180.04	186.672	170.983
LOC115714572	uncharacterized LOC115714572	28.3629	-9.07612	1.32009	-6.87537	6.18e-12	1.78e-10	5.33442	0	0.925125	91.7732	96.2763	60.9567	0	0	0
LOC115711599	uncharacterized LOC115711599	178.739	-1.57217	0.228736	-6.87328	6.27e-12	1.8e-10	142.251	136.792	110.09	316.325	237.773	357.875	95.9687	95.8363	115.742
LOC115698276	CSC1-like protein ERD4	115.051	1.99995	0.291175	6.86853	6.49e-12	1.86e-10	105.799	120.902	122.117	50.7682	49.5969	38.3437	161.005	146.671	240.253
LOC115701003	uncharacterized LOC115701003	322.001	1.22391	0.178293	6.86459	6.67e-12	1.91e-10	302.284	388.959	414.456	171.831	176.507	187.786	425.117	406.679	424.388
LOC115706036	ABC transporter G family member 6	88.5203	5.04556	0.735215	6.8627	6.76e-12	1.93e-10	93.3523	167.881	247.008	1.95262	7.29366	0	96.7618	116.67	65.7626
LOC115700753	uncharacterized LOC115700753	83.4346	-1.70967	0.249141	-6.86227	6.78e-12	1.93e-10	53.3442	52.506	50.8819	154.257	153.167	147.476	38.8633	41.6679	58.7479
LOC115714424	putative F-box protein At3g23950	37.7941	-5.03955	0.734597	-6.8603	6.87e-12	1.96e-10	0	2.07261	2.77538	66.3892	52.5144	206.466	3.96565	3.33344	2.6305
LOC115708282	uncharacterized LOC115708282	54.4998	8.34022	1.21597	6.85892	6.94e-12	1.97e-10	74.6819	76.6864	86.9618	0	0	0	88.8305	62.5019	100.836
LOC115701171	putative pentatricopeptide repeat-containing protein At1g09680	101.264	2.20004	0.320828	6.85737	7.01e-12	1.99e-10	164.478	125.738	121.191	17.5736	30.6334	38.3437	141.97	158.338	113.112
LOC115710480	dephospho-CoA kinase	249.206	-1.41341	0.206184	-6.85509	7.13e-12	2.02e-10	162.7	171.335	140.619	359.282	462.418	463.074	173.695	180.839	128.895
LOC115714617	uncharacterized LOC115714617	32.667	-4.71053	0.687186	-6.85481	7.14e-12	2.02e-10	11.5579	4.14521	4.62563	85.9154	116.699	60.9567	3.96565	0	6.13784
LOC115704543	ABC transporter B family member 19-like	25.3266	-6.47086	0.944459	-6.85139	7.31e-12	2.07e-10	0	2.07261	0	83.9628	71.4779	67.8389	0	0.833359	1.75367
LOC115707517	GTP-binding protein yptV1-like	102.393	2.32699	0.339766	6.8488	7.45e-12	2.1e-10	147.586	126.429	118.416	27.3367	26.2572	33.4279	126.901	110.003	205.179
LOC115708216	auxin-responsive protein SAUR36	447.792	-1.34421	0.196871	-6.8279	8.62e-12	2.43e-10	216.044	230.059	267.361	921.638	618.503	839.629	287.906	300.009	348.98
LOC115703580	UPF0548 protein At2g17695	95.5757	2.23776	0.327948	6.82352	8.88e-12	2.5e-10	121.803	102.249	119.341	13.6684	40.8445	33.4279	126.108	130.004	172.736
LOC115709891	replication protein A 70 kDa DNA-binding subunit D-like	127.93	3.07213	0.450333	6.82189	8.98e-12	2.52e-10	240.938	167.881	179.474	5.85787	11.6699	38.3437	187.179	168.338	151.692
LOC115706834	uncharacterized LOC115706834	98.1768	-1.89354	0.277804	-6.81612	9.35e-12	2.62e-10	56.9005	67.0143	53.6573	177.689	156.084	222.197	51.5534	61.6686	36.827
LOC115699312	serine/threonine-protein kinase STN7, chloroplastic	181.118	1.74486	0.25647	6.80337	1.02e-11	2.86e-10	305.84	229.368	260.885	78.1049	68.5604	48.1754	243.491	215.007	180.628
LOC115709896	mediator-associated protein 2-like	41.9535	3.77626	0.555098	6.80287	1.03e-11	2.86e-10	65.7912	58.033	56.4326	0	8.75239	3.93269	61.071	51.6683	71.9004
LOC115701558	uncharacterized LOC115701558	311.091	1.30435	0.191788	6.80101	1.04e-11	2.89e-10	297.838	346.816	381.152	185.499	169.213	158.291	394.185	376.678	490.15
LOC115706747	uncharacterized LOC115706747	114.671	1.86955	0.275074	6.79653	1.07e-11	2.98e-10	157.365	135.41	141.544	31.242	62.7255	34.411	156.247	150.005	163.091
LOC115724614	cytochrome P450 71D9	38.1809	-2.78364	0.410542	-6.78039	1.2e-11	3.33e-10	8.00163	15.1991	13.8769	68.3418	91.9001	107.166	15.0695	9.16695	14.9062
LOC115718877	glutamate--tRNA ligase, cytoplasmic	4385.08	-2.73075	0.402973	-6.7765	1.23e-11	3.41e-10	1007.32	2847.76	1232.27	8107.29	8491.28	13278.7	1518.84	2064.23	918.046
LOC115703014	methylthioribose kinase	336.833	-1.25119	0.184764	-6.77186	1.27e-11	3.52e-10	319.176	339.217	261.81	519.397	555.777	412.932	213.352	211.673	198.165
LOC115721090	arogenate dehydratase/prephenate dehydratase 2, chloroplastic	151.347	-1.4679	0.216802	-6.77071	1.28e-11	3.54e-10	118.246	97.4125	83.2613	230.409	246.526	302.817	91.2099	96.6696	95.575
LOC115699469	CSC1-like protein HYP1	190.863	-1.69744	0.250771	-6.7689	1.3e-11	3.58e-10	95.1305	146.464	152.646	314.372	344.261	352.959	121.349	111.67	78.9151
LOC115718786	AT-hook motif nuclear-localized protein 19	435.623	1.53252	0.226447	6.76766	1.31e-11	3.6e-10	563.67	549.241	525.471	210.883	144.415	230.062	696.368	470.014	530.485
LOC115722044	gamma conglutin 1-like	33.4144	-4.19798	0.62061	-6.76429	1.34e-11	3.68e-10	0.88907	4.14521	1.85025	97.6311	90.4414	90.4518	3.96565	0.833359	10.522
LOC115724576	uncharacterized LOC115724576	55.8385	-4.14429	0.612739	-6.76356	1.35e-11	3.7e-10	5.33442	11.7448	0.925125	187.452	68.5604	202.533	7.9313	6.66687	11.3988
LOC115720122	uncharacterized LOC115720122	171.475	-1.47788	0.218655	-6.75897	1.39e-11	3.81e-10	120.913	128.502	151.721	277.272	293.205	270.372	114.211	111.67	75.4078
LOC115709480	UPF0496 protein 4	2431.94	-1.07658	0.159414	-6.75337	1.44e-11	3.95e-10	1471.41	1447.37	1416.37	4002.88	3425.1	4477.37	1714.75	1720.89	2211.38
LOC115710031	uncharacterized LOC115710031	125.113	1.62875	0.241239	6.75161	1.46e-11	3.99e-10	158.254	147.846	118.416	46.8629	64.1842	58.9903	161.005	193.339	177.121
LOC115701661	protein IQ-DOMAIN 32	1850.79	1.51718	0.224728	6.7512	1.47e-11	4e-10	2048.42	3081.28	2594.05	757.617	818.349	737.379	2587.19	2431.74	1601.1
LOC115724816	calcium-dependent protein kinase 2	1623.12	-0.842666	0.124913	-6.74601	1.52e-11	4.14e-10	1193.13	1323.7	1114.78	2161.55	2310.63	2571.98	1288.04	1300.04	1344.19
LOC115724133	hydroxyethylthiazole kinase	21.9977	-8.73935	1.29574	-6.74467	1.53e-11	4.17e-10	0	0	0.925125	83.9628	42.3032	70.7884	0	0	0
LOC115699390	anthocyanidin 3-O-glucosyltransferase 2-like	1181.65	-1.52998	0.22688	-6.74357	1.55e-11	4.19e-10	934.412	946.49	696.619	2056.11	1883.22	2045.98	803.44	793.358	475.244
LOC115725709	double-strand break repair protein MRE11	195.033	1.6834	0.24973	6.74089	1.57e-11	4.26e-10	265.832	215.551	300.666	99.5837	77.3128	58.0072	267.285	248.341	222.716
LOC115705468	proline-rich receptor-like protein kinase PERK1	153.847	-2.02705	0.300774	-6.73947	1.59e-11	4.3e-10	84.4616	62.1782	37.9301	263.604	329.674	369.673	64.2435	81.6692	91.1908
LOC115712796	peptidyl-prolyl cis-trans isomerase FKBP62	665.835	1.1364	0.168646	6.73834	1.6e-11	4.32e-10	789.494	786.209	821.511	410.051	418.656	299.868	801.061	762.523	903.139
LOC115705176	uncharacterized LOC115705176	80.6164	2.12915	0.316184	6.73391	1.65e-11	4.45e-10	79.1272	102.249	98.9884	19.5262	33.5508	28.512	107.072	108.337	148.185
LOC115711537	villin-3-like	462.422	-1.16998	0.173749	-6.73374	1.65e-11	4.45e-10	359.184	300.528	300.666	695.133	732.284	788.504	368.012	349.177	268.311
LOC115697049	2-alkenal reductase (NADP(+)-dependent)	71.4404	2.76099	0.410211	6.73067	1.69e-11	4.54e-10	121.803	104.321	110.09	13.6684	20.4223	6.88221	97.5549	103.337	64.8858
LOC115715577	glutamate synthase [NADH], amyloplastic	7473.18	-1.12625	0.167385	-6.72847	1.71e-11	4.6e-10	4986.79	5105.52	4276.85	11178.8	10752.3	14339.6	4920.58	6261.03	5437.25
LOC115698337	5S ribosomal RNA	1921.33	2.00631	0.298267	6.72655	1.74e-11	4.65e-10	1327.38	2012.5	2941.9	769.333	513.474	910.417	2927.44	3230.1	2659.44
LOC115722393	UDP-glycosyltransferase 75C1	100.777	3.02495	0.450119	6.72035	1.81e-11	4.85e-10	106.688	248.713	150.795	7.81049	14.5873	19.6634	136.418	91.6695	130.648
LOC115706805	uncharacterized LOC115706805	52.8682	2.97637	0.443073	6.71755	1.85e-11	4.93e-10	88.907	75.3047	53.6573	5.85787	10.2111	11.7981	72.1748	65.8354	92.0676
LOC115722366	beta-galactosidase 9	240.298	-1.61591	0.240574	-6.71687	1.86e-11	4.95e-10	128.915	183.08	150.795	331.946	468.253	480.771	165.764	139.171	113.988
LOC115714300	vacuolar protein sorting-associated protein 35B	410.76	-1.34006	0.199658	-6.71176	1.92e-11	5.12e-10	304.062	310.891	250.709	615.076	593.704	818.982	233.973	261.675	307.769
LOC115715783	uncharacterized LOC115715783	86.6399	2.22433	0.331555	6.70879	1.96e-11	5.21e-10	102.243	120.211	98.9884	19.5262	18.9635	39.3269	138.798	106.67	135.033
LOC115725031	alpha-L-arabinofuranosidase 1	5473.01	0.779798	0.116248	6.70804	1.97e-11	5.23e-10	5184.17	5127.63	6025.34	4151.27	4099.04	3868.78	7431.62	6636.87	6732.33
LOC115719400	protein SUPPRESSOR OF GENE SILENCING 3	99.4308	2.5549	0.381026	6.70532	2.01e-11	5.32e-10	218.711	186.535	156.346	17.5736	13.1286	17.6971	113.418	108.337	63.1321
LOC115701573	uncharacterized LOC115701573	24.236	-6.43661	0.960693	-6.69997	2.08e-11	5.51e-10	0	0	0	76.1523	53.9731	85.536	1.58626	0	0.876834
LOC115711946	stemmadenine O-acetyltransferase	99.9158	3.3657	0.502452	6.69856	2.1e-11	5.55e-10	102.243	227.987	101.764	9.76311	21.881	9.83172	194.317	135.004	96.4518
LOC115719046	ABSCISIC ACID-INSENSITIVE 5-like protein 2	87.6585	2.03336	0.303569	6.69818	2.11e-11	5.56e-10	97.7977	112.612	115.641	35.1472	35.0096	22.613	111.831	108.337	149.939
LOC115723835	gamma conglutin 1	22.1684	-5.5427	0.828703	-6.68839	2.26e-11	5.93e-10	1.77814	0	0	68.3418	52.5144	72.7547	0.79313	3.33344	0
LOC115704970	inorganic pyrophosphatase 1	108.781	-3.56953	0.533908	-6.68567	2.3e-11	6.04e-10	15.1142	32.4708	10.1764	193.31	145.873	510.266	25.3801	17.5005	28.9355
LOC115706983	protein LURP-one-related 14	100.409	5.81862	0.870584	6.68358	2.33e-11	6.11e-10	32.0065	120.211	232.206	0	4.3762	3.93269	99.1412	106.67	305.138
LOC115706691	beta-hexosaminidase 1-like	20.3418	-8.63134	1.29172	-6.68203	2.36e-11	6.17e-10	0	0	0.925125	46.8629	80.2303	55.0576	0	0	0
LOC115724793	putative leucine-rich repeat receptor-like serine/threonine-protein kinase At2g24130	260.982	-2.42831	0.363542	-6.67958	2.4e-11	6.26e-10	124.47	55.9604	60.1331	554.545	412.821	810.134	82.4855	131.671	116.619
LOC115704049	LOB domain-containing protein 40-like	32.7772	-4.4587	0.667683	-6.67787	2.42e-11	6.33e-10	2.66721	1.38174	1.85025	76.1523	77.3128	122.897	3.96565	0	8.76834
LOC115708337	uncharacterized LOC115708337	19.1509	-8.53652	1.2793	-6.67279	2.51e-11	6.54e-10	0.88907	0	0	64.4365	56.8906	50.1418	0	0	0
LOC115716352	eukaryotic translation initiation factor 2D-like	23.641	-4.74105	0.711189	-6.66637	2.62e-11	6.82e-10	0	2.76348	0.925125	80.0575	43.762	77.6706	0.79313	4.16679	2.6305
LOC115696214	oxysterol-binding protein-related protein 2A	494.999	1.3719	0.205817	6.66563	2.64e-11	6.84e-10	368.964	534.733	599.481	294.846	265.489	263.49	673.367	690.021	764.6
LOC115695833	uncharacterized LOC115695833	292.791	-1.46542	0.219892	-6.66428	2.66e-11	6.9e-10	289.837	177.553	186.875	472.535	520.767	461.108	184.006	175.839	166.599
LOC115699003	oxygen-dependent coproporphyrinogen-III oxidase, chloroplastic	773.52	-1.32329	0.198577	-6.66388	2.67e-11	6.9e-10	492.545	652.871	470.889	1087.61	1171.36	1558.33	512.362	480.848	534.869
LOC115712089	U-box domain-containing protein 4	1858.97	-1.21069	0.181703	-6.66299	2.68e-11	6.93e-10	1137.12	1267.74	1100.9	2554.03	2770.13	3908.11	1361.01	1355.87	1275.79
LOC115709132	uncharacterized LOC115709132	21.0777	-8.67836	1.30277	-6.66148	2.71e-11	7e-10	0	0	1.85025	62.4839	43.762	81.6033	0	0	0
LOC115706009	NAC domain containing protein 50	2240.81	0.819859	0.123116	6.65925	2.75e-11	7.08e-10	2850.36	2599.05	2549.65	1595.29	1431.02	1378.41	2813.23	2526.74	2423.57
LOC115720788	putative F-box protein At3g16210	534.863	-1.8912	0.283992	-6.65935	2.75e-11	7.08e-10	144.918	324.018	210.003	1019.27	948.176	1288.94	264.112	342.51	271.819
LOC115719118	protein PIR	361.165	1.15365	0.173267	6.65824	2.77e-11	7.12e-10	438.311	444.92	485.691	216.741	173.589	194.668	435.428	485.848	375.285
LOC115710534	zinc finger BED domain-containing protein RICESLEEPER 2	31.4291	-8.29993	1.24752	-6.65312	2.87e-11	7.36e-10	0	0	0.925125	78.1049	91.9001	111.098	0	0.833359	0
LOC115717177	uncharacterized LOC115717177	72.816	8.28829	1.24663	6.64855	2.96e-11	7.58e-10	48.0098	42.143	90.6623	0	0	0.983172	122.935	120.004	230.607
LOC115722185	protein BASIC PENTACYSTEINE2	654.39	-1.11927	0.168393	-6.64677	3e-11	7.66e-10	512.104	426.957	385.777	906.017	1024.03	1193.57	469.533	470.848	500.672
LOC115718652	U-box domain-containing protein 33	98.0831	2.70523	0.40728	6.64219	3.09e-11	7.89e-10	213.377	98.7943	135.068	19.5262	17.5048	20.6466	104.693	109.17	163.968
LOC115705409	zinc protease PQQL-like	32.0661	-8.32319	1.25413	-6.63662	3.21e-11	8.18e-10	0	0	1.85025	72.247	109.405	104.216	0	0	0.876834
LOC115707923	CBL-interacting serine/threonine-protein kinase 25	1601.09	-1.69625	0.255686	-6.6341	3.26e-11	8.31e-10	1191.35	931.291	626.31	2413.44	3212.13	3284.78	866.891	1106.7	776.875
LOC115705834	probable sugar phosphate/phosphate translocator At3g11320	27.2668	-3.84266	0.579349	-6.63272	3.3e-11	8.37e-10	13.336	8.29043	5.55075	82.0101	42.3032	79.6369	4.75878	2.50008	7.01468
LOC115708795	rac-like GTP-binding protein ARAC8	473.836	1.50169	0.22651	6.62966	3.36e-11	8.54e-10	640.13	645.962	611.508	181.594	280.077	157.308	632.124	612.519	503.303
LOC115716855	rust resistance kinase Lr10-like	33.3385	-8.37926	1.26409	-6.6287	3.39e-11	8.58e-10	0	0	0.925125	78.1049	138.58	81.6033	0	0.833359	0
LOC115707331	uncharacterized LOC115707331	25.9009	-5.80201	0.875952	-6.62366	3.5e-11	8.86e-10	0	0.690869	0	70.2944	56.8906	101.267	3.96565	0	0
LOC115720733	(+)-neomenthol dehydrogenase	237.588	-1.98332	0.299541	-6.62122	3.56e-11	9e-10	216.933	128.502	125.817	472.535	474.088	384.42	149.901	80.0025	106.097
LOC115695692	ent-kaurene oxidase, chloroplastic	197.661	2.0273	0.306619	6.61179	3.8e-11	9.57e-10	278.279	331.617	328.419	52.7208	64.1842	49.1586	259.353	276.675	138.54
LOC115702270	1,4-alpha-glucan-branching enzyme 2-2, chloroplastic/amyloplastic	264.922	1.78539	0.270045	6.61147	3.81e-11	9.58e-10	445.424	399.322	403.355	80.0575	99.1938	76.6874	366.426	319.176	194.657
LOC115695911	transmembrane 9 superfamily member 9	1333.56	-1.12049	0.169685	-6.60339	4.02e-11	1.01e-09	965.53	1135.79	933.451	1817.89	1964.91	2357.65	933.513	1071.7	821.594
LOC115699670	pinin	480.387	1.59392	0.241408	6.60263	4.04e-11	1.01e-09	485.432	641.817	789.132	158.162	192.553	244.81	682.091	585.851	543.637
LOC115723241	purple acid phosphatase 8	29.6735	-3.0041	0.455142	-6.60037	4.1e-11	1.03e-09	8.8907	5.52695	3.7005	91.7732	53.9731	75.7043	8.72442	10.0003	8.76834
LOC115719303	uncharacterized LOC115719303	56.7573	2.45625	0.372256	6.59829	4.16e-11	1.04e-09	68.4584	59.4147	86.0366	15.621	13.1286	16.7139	83.2786	70.8355	97.3286
LOC115709294	glucose-6-phosphate isomerase 1, chloroplastic	75.5615	2.20665	0.334437	6.5981	4.16e-11	1.04e-09	98.6867	119.52	127.667	17.5736	16.0461	24.5793	104.693	95.0029	76.2846
LOC115704592	probable LRR receptor-like serine/threonine-protein kinase At1g51880	38.2537	-4.69062	0.711052	-6.59673	4.2e-11	1.05e-09	5.33442	0	0	105.442	128.368	92.4182	0.79313	6.66687	5.26101
LOC115698516	probable serine/threonine-protein kinase PIX7	262.247	1.72115	0.261315	6.58646	4.5e-11	1.12e-09	430.31	341.98	316.393	123.015	77.3128	97.334	404.496	313.343	256.036
LOC115697305	probable LRR receptor-like serine/threonine-protein kinase At1g07650	828.344	-1.52245	0.231208	-6.58476	4.56e-11	1.13e-09	436.533	567.894	410.756	1224.29	1486.45	1768.73	602.778	568.351	389.315
LOC115698762	eukaryotic peptide chain release factor subunit 1-3	1008.94	-0.89867	0.136483	-6.5845	4.56e-11	1.13e-09	748.597	757.883	617.059	1441.04	1515.62	1570.13	779.646	767.524	882.972
LOC115704857	beta-galactosidase	800.456	1.54426	0.2346	6.58252	4.63e-11	1.15e-09	1062.44	1175.17	1315.53	269.462	402.61	260.541	1119.9	874.193	724.265
LOC115698020	uncharacterized LOC115698020	40.5726	8.01481	1.21769	6.58198	4.64e-11	1.15e-09	66.6802	51.1243	46.2563	0	0	0	70.5885	70.0021	60.5016
LOC115705717	3-ketoacyl-CoA synthase 19	26.0984	-6.12786	0.931205	-6.58057	4.69e-11	1.16e-09	0.88907	0	0	70.2944	109.405	51.125	3.17252	0	0
LOC115721277	zeta-carotene desaturase, chloroplastic/chromoplastic	235.028	1.23568	0.187788	6.5802	4.7e-11	1.16e-09	328.067	318.491	290.489	101.536	144.415	105.199	277.595	275.008	274.449
LOC115702290	uncharacterized LOC115702290	54.9718	3.38927	0.515485	6.57493	4.87e-11	1.2e-09	105.799	55.2695	98.0633	9.76311	4.3762	6.88221	61.8641	64.1686	88.5603
LOC115718499	abscisic acid 8'-hydroxylase 2	127.942	-3.02794	0.460615	-6.5737	4.91e-11	1.21e-09	20.4486	21.4169	14.802	197.215	246.526	530.913	19.0351	45.0014	56.1174
LOC115718800	uncharacterized LOC115718800	28.8909	-8.15216	1.24067	-6.57078	5.01e-11	1.23e-09	1.77814	1.38174	1.85025	82.0101	75.8541	96.3509	0.79313	0	0
LOC115722716	uncharacterized LOC115722716	527.806	-0.924117	0.140644	-6.5706	5.01e-11	1.23e-09	400.97	413.83	446.835	796.67	685.604	802.268	424.324	365.011	414.743
LOC115709806	uncharacterized LOC115709806	135.806	-1.65193	0.25145	-6.56964	5.04e-11	1.23e-09	94.2414	118.829	96.213	251.888	256.737	184.836	69.0023	90.0028	60.5016
LOC115724912	uncharacterized LOC115724912	79.19	7.89175	1.20126	6.56955	5.05e-11	1.23e-09	133.36	96.7216	122.117	0	0	0.983172	124.521	134.171	100.836
LOC115708765	heavy metal-associated isoprenylated plant protein 6	3506.99	-0.669369	0.101897	-6.56909	5.06e-11	1.24e-09	3252.22	3078.51	2781.85	4645.29	4446.22	4691.7	2894.92	2840.92	2931.26
LOC115725032	probable galactinol--sucrose galactosyltransferase 1	1772.55	-3.14959	0.479493	-6.56857	5.08e-11	1.24e-09	912.186	293.619	366.35	4664.81	3258.81	5000.41	250.629	344.177	861.928
LOC115719656	scarecrow-like protein 34	282.178	1.70476	0.259676	6.56493	5.21e-11	1.27e-09	281.835	335.071	441.285	140.589	83.1477	124.863	414.807	321.677	396.329
LOC115705300	gibberellin 3-beta-dioxygenase 1	1882.65	3.04826	0.464639	6.5605	5.36e-11	1.3e-09	905.073	2507.16	4711.66	441.293	272.783	238.911	3139.21	1969.23	2758.52
LOC115709863	E3 ubiquitin-protein ligase RZFP34	1397.91	-1.51242	0.230727	-6.55501	5.56e-11	1.35e-09	891.737	630.763	473.664	2431.01	2465.26	2940.67	805.82	973.363	968.902
LOC115708986	heat shock protein 83-like	74.0171	6.79041	1.03607	6.55401	5.6e-11	1.36e-09	131.582	114.684	116.566	1.95262	0	0.983172	92.003	106.67	101.713
LOC115709048	G-type lectin S-receptor-like serine/threonine-protein kinase At4g27290	38.9755	-2.50715	0.38264	-6.55225	5.67e-11	1.37e-09	15.1142	22.1078	30.5291	70.2944	81.689	88.4855	14.2763	12.5004	15.783
LOC115709773	protein PNS1	91.8588	-2.31183	0.352994	-6.5492	5.78e-11	1.4e-09	57.7895	37.9978	60.1331	228.457	131.286	198.601	34.8977	25.8341	51.7332
LOC115716915	heat stress transcription factor B-2a	210.541	-1.68841	0.257843	-6.5482	5.82e-11	1.41e-09	111.134	97.4125	101.764	390.524	285.912	531.896	106.279	136.671	133.279
LOC115697452	allantoate deiminase 1	884.026	-2.35685	0.359937	-6.54795	5.83e-11	1.41e-09	757.487	408.304	318.243	1544.52	1388.71	2481.53	356.908	455.014	245.514
LOC115698563	tRNA pseudouridine synthase A 1	53.7605	2.52835	0.386231	6.54623	5.9e-11	1.42e-09	85.3507	76.6864	75.8603	15.621	5.83493	14.7476	65.0366	66.6687	78.0383
LOC115702629	phosphoserine aminotransferase 2, chloroplastic-like	89.6472	7.95174	1.21509	6.54418	5.98e-11	1.44e-09	89.796	167.19	173.924	0	0	0.983172	129.28	115.004	130.648
LOC115711469	uncharacterized GPI-anchored protein At4g28100-like	18.9212	-8.52373	1.30292	-6.54201	6.07e-11	1.45e-09	0.88907	0	0	46.8629	77.3128	45.2259	0	0	0
LOC115701282	E3 ubiquitin-protein ligase PUB23	440.844	-2.4475	0.374113	-6.54214	6.06e-11	1.45e-09	94.2414	110.539	66.609	1107.14	676.852	1339.08	104.693	180.839	287.602
LOC115725532	polyprenol reductase 2	447.353	1.17405	0.179475	6.54158	6.09e-11	1.46e-09	599.233	487.063	524.546	281.178	239.232	224.163	493.327	540.85	636.582
LOC115706261	ER membrane protein complex subunit 1-like	46.5787	3.20271	0.490039	6.53561	6.34e-11	1.51e-09	64.9021	64.9417	88.812	1.95262	7.29366	8.84855	71.3817	55.835	55.2406
LOC115698760	amino acid transporter AVT1I	531.615	1.87847	0.287668	6.53	6.58e-11	1.57e-09	755.709	447.683	494.942	234.315	245.067	181.887	669.401	653.353	1102.18
LOC115715939	uncharacterized LOC115715939	29.8435	-8.17131	1.25166	-6.5284	6.65e-11	1.58e-09	1.77814	4.83608	3.7005	64.4365	106.487	86.5192	0	0.833359	0
LOC115718584	high affinity nitrate transporter 2.4	291.019	1.79207	0.274845	6.52031	7.02e-11	1.67e-09	242.716	277.038	307.142	158.162	78.7715	164.19	410.048	438.347	542.761
LOC115706877	uncharacterized LOC115706877	98.3554	2.70558	0.414977	6.51982	7.04e-11	1.67e-09	69.3474	113.303	143.394	33.1946	26.2572	16.7139	153.074	113.337	216.578
LOC115707124	protein FLUORESCENT IN BLUE LIGHT, chloroplastic	222.159	-1.24242	0.190569	-6.51951	7.05e-11	1.67e-09	142.251	176.862	152.646	292.893	401.151	378.521	157.833	150.838	146.431
LOC115706074	homeobox-leucine zipper protein ATHB-12	994.205	2.4475	0.375484	6.51826	7.11e-11	1.68e-09	786.827	1366.54	2373.87	265.557	199.846	220.231	1381.63	808.358	1544.98
LOC115702113	myosin heavy chain, cardiac muscle isoform-like	73.7925	-1.53255	0.235112	-6.51838	7.11e-11	1.68e-09	42.6753	46.9791	45.3311	128.873	138.58	125.846	45.2084	44.168	46.4722
LOC115710302	amino acid transporter AVT1J	373.491	2.86161	0.439112	6.5168	7.18e-11	1.7e-09	232.936	565.822	1017.64	70.2944	71.4779	46.2091	497.292	428.346	431.403
LOC115706054	threonine synthase 1, chloroplastic	28.5541	-8.16522	1.25344	-6.51427	7.3e-11	1.72e-09	0	0	0	72.247	84.6065	99.3004	0	0.833359	0
LOC115704820	pto-interacting protein 1	96.4618	4.16087	0.639312	6.50835	7.6e-11	1.79e-09	67.5693	139.556	278.463	9.76311	8.75239	2.94952	149.901	136.671	74.5309
LOC115725173	rust resistance kinase Lr10-like	29.6538	-8.22065	1.26468	-6.50017	8.02e-11	1.89e-09	0	0	0	80.0575	70.0192	116.014	0.79313	0	0
LOC115705223	serine/threonine-protein kinase VPS15	213.829	-1.34623	0.207119	-6.49976	8.04e-11	1.89e-09	132.471	121.593	154.496	318.277	326.756	441.444	153.074	131.671	144.678
LOC115698007	protein trichome birefringence-like 38	1484.47	-2.50274	0.385212	-6.49705	8.19e-11	1.92e-09	504.103	500.189	149.87	3766.61	3082.3	3526.64	548.053	812.525	469.983
LOC115719627	protein CNGC15b	266.361	1.58541	0.244175	6.49292	8.42e-11	1.97e-09	293.393	284.638	366.35	123.015	115.24	124.863	422.738	408.346	258.666
LOC115725017	DNA ligase 4	289.501	-1.19796	0.18472	-6.48525	8.86e-11	2.07e-09	253.385	181.699	187.8	441.293	487.217	452.259	218.904	189.172	193.78
LOC115707613	CASP-like protein 4D1	20.6415	-8.6507	1.33476	-6.48109	9.11e-11	2.13e-09	0	0	0	91.7732	35.0096	58.9903	0	0	0
LOC115697108	uncharacterized LOC115697108	17.145	-8.37321	1.29405	-6.47053	9.77e-11	2.28e-09	0	0	1.85025	48.8156	52.5144	51.125	0	0	0
LOC115708142	uncharacterized LOC115708142	229.411	-1.2213	0.188753	-6.47035	9.78e-11	2.28e-09	190.261	181.008	157.271	306.562	386.564	380.488	138.005	149.171	175.367
LOC115718472	histidine-containing phosphotransfer protein 1	325.969	1.66158	0.256811	6.47004	9.8e-11	2.28e-09	535.22	369.615	463.488	146.447	144.415	88.4855	467.946	353.344	364.763
LOC115698069	probable glutathione S-transferase	56.6811	2.54357	0.393158	6.46959	9.83e-11	2.28e-09	71.1256	99.4851	93.4376	9.76311	11.6699	13.7644	74.5542	59.1685	77.1614
LOC115704835	probable flavin-containing monooxygenase 1	30.1484	-5.23475	0.809214	-6.46893	9.87e-11	2.29e-09	6.22349	3.45434	0.925125	42.9577	134.203	76.6874	0	2.50008	4.38417
LOC115719563	uncharacterized LOC115719563	257.101	-1.23988	0.19167	-6.4688	9.88e-11	2.29e-09	176.925	187.225	192.426	343.661	440.537	449.31	205.421	165.838	152.569
LOC115715608	granule-bound starch synthase 1, chloroplastic/amyloplastic	253.353	3.62856	0.561191	6.46581	1.01e-10	2.33e-09	278.279	460.119	1031.51	15.621	14.5873	8.84855	250.629	125.004	95.575
LOC115695131	polyadenylate-binding protein RBP47	1045.64	-1.33691	0.20679	-6.4651	1.01e-10	2.34e-09	603.678	572.73	483.84	1636.3	1632.32	2281.94	646.401	660.02	893.494
LOC115699917	probable 6-phosphogluconolactonase 1	426.139	1.05674	0.163567	6.4606	1.04e-10	2.4e-09	450.758	533.351	504.193	257.746	261.113	243.827	518.707	466.681	598.878
LOC115711368	40S ribosomal protein S13	669.01	-1.17647	0.182248	-6.45533	1.08e-10	2.49e-09	461.427	388.959	476.439	962.643	1270.56	1020.53	419.566	464.181	556.79
LOC115702779	FRIGIDA-like protein 3	690.593	1.55079	0.240591	6.44578	1.15e-10	2.64e-09	1132.67	748.211	762.303	285.083	379.27	245.793	903.375	997.531	761.092
LOC115695622	uncharacterized LOC115695622	277.204	1.55201	0.240804	6.44514	1.15e-10	2.65e-09	386.745	286.02	328.419	87.868	128.368	159.274	408.462	330.01	379.669
LOC115712493	probable E3 ubiquitin-protein ligase XERICO	22.1359	-8.76396	1.35985	-6.44478	1.16e-10	2.65e-09	0	0	0.925125	33.1946	51.0556	114.048	0	0	0
LOC115720648	chloroplast stem-loop binding protein of 41 kDa b, chloroplastic	115.127	-1.84549	0.286645	-6.43826	1.21e-10	2.77e-09	91.5742	88.4312	121.191	206.978	188.176	179.921	54.7259	35.0011	70.1468
LOC115702133	uncharacterized LOC115702133	69.4167	-1.76436	0.274165	-6.43538	1.23e-10	2.82e-09	50.677	47.67	43.4809	107.394	132.745	132.728	42.829	39.1679	28.0587
LOC115706115	uncharacterized LOC115706115	432.305	-1.17481	0.182591	-6.43412	1.24e-10	2.83e-09	293.393	299.146	241.458	562.355	802.303	752.127	311.7	327.51	300.754
LOC115705147	cysteine proteinase inhibitor 12	29.0223	-8.1853	1.27334	-6.42819	1.29e-10	2.94e-09	0.88907	0	0	54.6734	106.487	98.3172	0	0.833359	0
LOC115697915	tRNA 2'-phosphotransferase 1	167.79	1.30904	0.203738	6.42512	1.32e-10	3e-09	193.817	218.315	200.752	93.7259	86.0652	79.6369	199.076	195.839	242.883
LOC115709412	probable pectate lyase 18	68.5906	-2.65308	0.413013	-6.42373	1.33e-10	3.02e-09	71.1256	46.2882	34.2296	177.689	145.873	78.6538	19.0351	22.5007	21.9209
LOC115719708	protein transport protein Sec61 subunit beta	101.33	1.98162	0.308713	6.41896	1.37e-10	3.11e-09	154.698	129.883	99.9135	44.9103	40.8445	23.5961	138.005	143.338	136.786
LOC115715000	glycosyltransferase BC10	30.0489	-4.68417	0.730193	-6.41498	1.41e-10	3.19e-09	0.88907	2.07261	4.62563	62.4839	59.808	130.762	3.96565	5.83351	0
LOC115712719	chloroplast envelope quinone oxidoreductase homolog	17.1656	-8.37604	1.30611	-6.41299	1.43e-10	3.23e-09	0	0.690869	0	60.5313	56.8906	36.3774	0	0	0
LOC115719700	probable CCR4-associated factor 1 homolog 9	546.64	-1.2465	0.19445	-6.41038	1.45e-10	3.28e-09	311.174	245.258	297.89	954.832	828.56	1075.59	324.39	420.846	461.215
LOC115701240	syntaxin-132	472.715	-1.62267	0.253362	-6.40456	1.51e-10	3.4e-09	304.951	239.732	224.805	866.964	621.42	1141.46	305.355	235.841	313.907
LOC115700361	WAT1-related protein At3g28050	88.5849	2.73471	0.427116	6.40274	1.53e-10	3.44e-09	159.143	102.939	102.689	15.621	11.6699	27.5288	157.833	139.171	80.6688
LOC115704060	receptor-like protein EIX2	28.3491	-8.13379	1.27055	-6.40177	1.54e-10	3.46e-09	0.88907	0	0	109.347	86.0652	58.0072	0	0.833359	0
LOC115725567	SPX domain-containing protein 2	448.347	-2.26883	0.354531	-6.39954	1.56e-10	3.5e-09	284.502	160.282	89.7371	1019.27	780.422	1099.19	163.385	220.007	218.332
LOC115707905	protein ZINC INDUCED FACILITATOR 1	546.452	2.28234	0.356735	6.39785	1.58e-10	3.54e-09	457.871	840.787	909.398	169.878	81.689	209.416	794.716	595.018	859.298
LOC115705851	pectinesterase 2	159.103	-3.69511	0.577815	-6.39498	1.61e-10	3.6e-09	42.6753	84.9769	41.6306	273.367	247.985	650.86	47.5878	35.8344	7.01468
LOC115698195	putative disease resistance protein RGA3	32.2192	-4.16434	0.651683	-6.39014	1.66e-10	3.71e-09	29.3393	9.67216	18.5025	66.3892	80.2303	73.7379	8.72442	2.50008	0.876834
LOC115719528	pentatricopeptide repeat-containing protein At5g16860	102.781	1.82178	0.285274	6.38608	1.7e-10	3.81e-09	117.357	134.029	142.469	19.5262	48.1382	46.2091	139.591	139.171	138.54
LOC115725568	protochlorophyllide-dependent translocon component 52, chloroplastic-like	48.278	-4.7943	0.750991	-6.38396	1.73e-10	3.85e-09	9.77977	20.0352	4.62563	99.5837	212.975	73.7379	7.9313	5.83351	0
LOC115711342	short-chain dehydrogenase TIC 32, chloroplastic	71.194	2.54466	0.398705	6.38232	1.74e-10	3.89e-09	108.467	125.047	126.742	11.7157	11.6699	16.7139	109.452	61.6686	69.2699
LOC115700278	probable E3 ubiquitin-protein ligase ARI8	259.917	1.26618	0.198622	6.37481	1.83e-10	4.08e-09	296.06	283.256	390.403	136.684	134.203	131.745	331.528	342.51	292.863
LOC115715952	embryo-specific protein ATS3B	27.1551	-8.09507	1.27006	-6.37379	1.84e-10	4.1e-09	0	0	0	60.5313	78.7715	104.216	0	0	0.876834
LOC115721051	zinc finger protein ZAT12	679.693	-1.3163	0.206528	-6.37345	1.85e-10	4.1e-09	360.073	330.235	341.371	1202.82	1064.87	1359.73	391.013	436.68	630.444
LOC115694727	protein MFAP1 homolog	198.043	2.03063	0.318686	6.37189	1.87e-10	4.14e-09	131.582	212.097	298.815	80.0575	87.5239	58.0072	321.217	279.175	313.907
LOC115724820	uncharacterized LOC115724820	35.5453	7.87537	1.23609	6.37121	1.88e-10	4.15e-09	55.1223	52.506	29.604	0	0	0	62.6572	52.5016	67.5163
LOC115706039	protein EARLY FLOWERING 4	1042.14	0.993033	0.15603	6.36437	1.96e-10	4.34e-09	963.752	1062.56	1144.38	755.665	622.879	699.035	1467.29	1179.2	1484.48
LOC115706945	WD-40 repeat-containing protein MSI4	938.99	1.23095	0.193434	6.36368	1.97e-10	4.35e-09	1001.98	1040.45	1329.4	583.834	536.814	401.134	1230.14	1075.03	1252.12
LOC115702218	peroxidase 4	3699.04	2.05538	0.323067	6.36208	1.99e-10	4.39e-09	2893.92	6210.91	5235.28	1470.32	1458.73	749.177	5233.86	5811.01	4228.1
LOC115711548	cytochrome P450 71A3	62.0769	-3.86024	0.606983	-6.35972	2.02e-10	4.45e-09	47.1207	18.6535	14.802	121.063	234.856	91.435	14.2763	3.33344	13.1525
LOC115697527	probable receptor-like protein kinase At1g11050	93.0461	-2.95305	0.464369	-6.35926	2.03e-10	4.46e-09	47.1207	26.9439	14.802	218.694	119.616	324.447	31.7252	22.5007	31.566
LOC115708135	ethylene-responsive transcription factor RAP2-2	2791.39	-1.81099	0.28488	-6.35702	2.06e-10	4.52e-09	1251.81	2401.46	1137.9	4686.29	5144.95	5990.47	1465.7	1790.89	1253
LOC115719426	methylenetetrahydrofolate reductase 2	1031.42	1.00864	0.158783	6.35234	2.12e-10	4.65e-09	1167.35	1444.61	1321.08	617.029	625.796	535.829	1263.46	1280.87	1026.77
LOC115716692	protein LURP-one-related 8-like	404.611	2.26575	0.356881	6.34874	2.17e-10	4.76e-09	271.166	289.474	388.553	148.399	121.075	192.702	441.773	612.519	1175.84
LOC115714674	protein PELPK1	143.419	4.61935	0.728044	6.34488	2.23e-10	4.87e-09	123.581	379.287	402.429	3.90524	7.29366	3.93269	77.7267	240.007	52.6101
LOC115702602	DNA mismatch repair protein MLH3	134.619	1.61583	0.254873	6.33972	2.3e-10	5.03e-09	210.71	178.935	152.646	39.0524	70.0192	54.0745	165.764	165.005	175.367
LOC115712328	U-box domain-containing protein 26	140.998	-1.74683	0.275587	-6.3386	2.32e-10	5.06e-09	107.577	52.506	63.8336	259.699	285.912	259.557	78.5198	83.3359	78.0383
LOC115698518	protein CLP1 homolog	349.454	1.45871	0.230419	6.33069	2.44e-10	5.32e-09	553.89	469.791	421.857	140.589	191.094	122.897	448.911	455.847	340.212
LOC115722232	lipoamide acyltransferase component of branched-chain alpha-keto acid dehydrogenase complex, mitochondrial	2602.52	-2.04817	0.323552	-6.33027	2.45e-10	5.33e-09	1328.27	577.566	542.123	5609.88	4826.95	6453.54	1151.62	1333.37	1599.35
LOC115710618	pentatricopeptide repeat-containing protein At2g38420, mitochondrial	17.2051	-8.40071	1.32842	-6.32384	2.55e-10	5.55e-09	0	0	0	33.1946	68.5604	53.0913	0	0	0
LOC115717277	uncharacterized LOC115717277	310.581	2.00541	0.317131	6.32358	2.56e-10	5.55e-09	366.297	376.524	417.231	121.063	51.0556	152.392	414.014	410.013	486.643
LOC115709293	ABC transporter A family member 1	1255.54	-1.09282	0.172924	-6.31968	2.62e-10	5.68e-09	1232.25	963.071	1001.91	1597.24	2039.31	1878.84	870.063	969.196	747.94
LOC115710853	exocyst complex component EXO70E2	63.09	7.63887	1.20936	6.31647	2.68e-10	5.79e-09	67.5693	86.3586	111.015	0	0	0.983172	103.9	87.5027	110.481
LOC115718621	17.3 kDa class I heat shock protein-like	26.1964	-3.6386	0.576409	-6.31252	2.75e-10	5.94e-09	9.77977	8.29043	6.47588	50.7682	42.3032	102.25	5.55191	3.33344	7.01468
LOC115695981	RHOMBOID-like protein 10, chloroplastic	149.471	1.41212	0.223777	6.31037	2.78e-10	6e-09	200.041	174.79	188.726	76.1523	75.8541	62.923	161.005	189.172	216.578
LOC115699171	uncharacterized LOC115699171	618.455	1.57474	0.249541	6.31053	2.78e-10	6e-09	849.062	976.889	846.49	255.794	296.123	177.954	813.751	829.192	520.84
LOC115697004	probable purine permease 4	55.1687	4.09022	0.648653	6.3057	2.87e-10	6.18e-09	118.246	109.848	70.3095	1.95262	7.29366	1.96634	82.4855	65.8354	38.5807
LOC115712182	uncharacterized LOC115712182	26.4788	-3.56356	0.565605	-6.30044	2.97e-10	6.38e-09	11.5579	4.14521	11.1015	52.7208	68.5604	73.7379	8.72442	2.50008	5.26101
LOC115700859	uncharacterized LOC115700859	15.7495	-8.26345	1.3131	-6.29309	3.11e-10	6.69e-09	0	0	0	56.626	37.927	47.1923	0	0	0
LOC115717375	tetraspanin-10	199.87	-2.77456	0.441133	-6.28963	3.18e-10	6.83e-09	56.9005	125.047	69.3844	281.178	471.171	597.769	99.9343	65.002	32.4429
LOC115707843	photosystem I reaction center subunit VI, chloroplastic-like	208.353	-1.91575	0.304654	-6.2883	3.21e-10	6.88e-09	296.949	190.68	199.827	275.32	322.38	341.161	120.556	61.6686	66.6394
LOC115710411	uncharacterized LOC115710411	38.3467	4.52284	0.71928	6.28801	3.22e-10	6.88e-09	29.3393	51.8152	68.4593	3.90524	1.45873	2.94952	63.4504	48.3348	75.4078
LOC115712157	monooxygenase 2	259.628	-1.38916	0.221154	-6.28141	3.36e-10	7.17e-09	162.7	174.099	106.389	490.108	441.996	438.495	171.316	152.505	199.041
LOC115702093	cytochrome P450 704C1	354.257	1.67254	0.266316	6.28029	3.38e-10	7.21e-09	409.861	511.934	513.444	199.167	91.9001	130.762	512.362	405.012	413.866
LOC115713475	ABC transporter B family member 11	4118.83	1.09445	0.174447	6.27381	3.52e-10	7.51e-09	4326.21	5660.98	6729.36	2261.14	2033.47	2197.39	4838.09	4415.97	4606.89
LOC115718957	uncharacterized LOC115718957	60.921	7.67672	1.2237	6.27339	3.53e-10	7.52e-09	115.579	64.2508	56.4326	1.95262	0	0	100.727	105.003	104.343
LOC115706461	protein BONZAI 1	271.004	-1.0707	0.170938	-6.26369	3.76e-10	7.99e-09	186.705	178.935	196.127	429.577	377.812	464.057	220.49	210.84	174.49
LOC115712400	tetraketide alpha-pyrone reductase 2	45.87	-3.50246	0.559521	-6.25975	3.86e-10	8.19e-09	4.44535	11.7448	13.8769	109.347	113.781	128.796	20.6214	5.83351	4.38417
LOC115704945	uncharacterized LOC115704945	24.601	-3.97337	0.634797	-6.25927	3.87e-10	8.2e-09	8.00163	2.07261	2.77538	80.0575	72.9366	43.2596	5.55191	5.00015	1.75367
LOC115714305	uncharacterized LOC115714305	198.786	-1.4663	0.234315	-6.25779	3.9e-10	8.27e-09	104.021	106.394	73.0849	333.898	309.251	461.108	126.108	136.671	138.54
LOC115721184	uncharacterized LOC115721184	26.1738	-8.03375	1.28392	-6.25722	3.92e-10	8.29e-09	0	0	0	91.7732	49.5969	93.4014	0.79313	0	0
LOC115707845	uncharacterized LOC115707845	18.9423	-6.07	0.970741	-6.25296	4.03e-10	8.51e-09	0	0	0	58.5787	61.2668	48.1754	0.79313	1.66672	0
LOC115706124	beta-galactosidase 1-like	25.9043	-7.98129	1.27646	-6.2527	4.03e-10	8.51e-09	3.55628	1.38174	1.85025	76.1523	48.1382	101.267	0.79313	0	0
LOC115699560	cytosolic Fe-S cluster assembly factor NBP35	1189.79	-0.901313	0.14416	-6.25216	4.05e-10	8.53e-09	962.863	943.036	808.559	1644.11	1591.48	1968.31	872.442	930.862	986.439
LOC115701030	uncharacterized LOC115701030	18.6599	-8.49022	1.35818	-6.25117	4.07e-10	8.57e-09	0	2.07261	0	48.8156	84.6065	32.4447	0	0	0
LOC115702753	protein RER1A	165.496	-1.15177	0.184264	-6.25065	4.09e-10	8.59e-09	107.577	107.085	100.839	247.983	291.746	269.389	130.073	105.003	129.772
LOC115710979	uncharacterized LOC115710979	17.8697	-8.42716	1.34826	-6.25038	4.09e-10	8.59e-09	0	0.690869	2.77538	27.3367	67.1017	62.923	0	0	0
LOC115697042	putative Myb family transcription factor At1g14600	88.6635	3.91575	0.627209	6.24313	4.29e-10	8.99e-09	44.4535	144.392	222.03	9.76311	4.3762	9.83172	164.178	85.836	113.112
LOC115696976	protein TIFY 5A	26.8506	-4.59021	0.735566	-6.24038	4.37e-10	9.14e-09	2.66721	2.76348	6.47588	54.6734	35.0096	130.762	1.58626	3.33344	4.38417
LOC115709799	uncharacterized LOC115709799	655.803	-0.934862	0.149857	-6.23838	4.42e-10	9.24e-09	496.101	596.911	494.942	874.775	987.562	969.408	498.878	540.85	442.801
LOC115708121	mediator of RNA polymerase II transcription subunit 15a	2916.34	-0.910903	0.146026	-6.23794	4.43e-10	9.26e-09	2067.98	1971.05	2139.81	4237.19	3782.49	5079.07	2427.77	2426.74	2114.92
LOC115700679	polyvinylalcohol dehydrogenase-like	63.4596	4.5598	0.731617	6.2325	4.59e-10	9.57e-09	28.4502	81.5225	160.972	3.90524	4.3762	3.93269	95.1755	69.1688	123.634
LOC115723096	probable monoterpene synthase MTS1, chloroplastic	145.822	-3.64811	0.58538	-6.23203	4.6e-10	9.59e-09	19.5595	47.67	25.9035	353.425	99.1938	676.422	21.4145	42.5013	26.305
LOC115718978	serine/threonine-protein kinase SRK2A	2127.31	1.40576	0.225596	6.23129	4.63e-10	9.62e-09	2261.79	2194.89	2680.09	1114.95	1429.56	749.177	2998.82	2764.25	2952.3
LOC115697120	WRKY transcription factor 71	92.9421	1.98439	0.318499	6.23046	4.65e-10	9.66e-09	88.907	119.52	114.716	44.9103	17.5048	41.2932	130.866	135.837	142.924
LOC115699818	auxilin-related protein 2	807.225	-0.926734	0.14879	-6.22846	4.71e-10	9.77e-09	672.137	633.527	545.824	1083.71	1111.55	1349.9	640.056	624.186	604.139
LOC115703650	FCS-Like Zinc finger 17	114.085	-2.20246	0.353938	-6.22272	4.89e-10	1.01e-08	40.0081	33.8526	36.0799	242.125	166.295	344.11	34.1046	59.1685	71.0236
LOC115706358	probable calcium-binding protein CML23	418.125	-1.88271	0.302815	-6.21737	5.06e-10	1.05e-08	204.486	339.908	149.87	689.276	729.366	994.97	202.248	258.341	194.657
LOC115699674	protein ENHANCED DOWNY MILDEW 2	46.1402	5.32559	0.856626	6.21694	5.07e-10	1.05e-08	24.0049	32.4708	95.2879	0	1.45873	3.93269	82.4855	79.1691	96.4518
LOC115725051	serine/threonine-protein kinase BRI1-like 1	983.617	0.798103	0.128393	6.21611	5.1e-10	1.05e-08	962.863	1045.28	1089.8	708.802	762.917	632.18	1191.28	1279.21	1180.22
LOC115702684	cytochrome P450 81Q32	24.4409	-7.87512	1.26786	-6.21136	5.25e-10	1.08e-08	1.77814	2.07261	3.7005	95.6785	51.0556	64.8894	0.79313	0	0
LOC115697405	cold-responsive protein kinase 1	158.004	2.83586	0.456593	6.21092	5.27e-10	1.08e-08	114.69	200.352	310.842	25.3841	55.4318	17.6971	252.215	185.006	260.42
LOC115704600	protein NUCLEAR FUSION DEFECTIVE 4	548.321	-1.90316	0.306466	-6.21003	5.3e-10	1.09e-08	424.975	298.455	278.463	974.358	1307.02	821.932	267.285	178.339	384.053
LOC115697106	uncharacterized LOC115697106	62.2399	7.45819	1.20135	6.20819	5.36e-10	1.1e-08	91.5742	93.2673	108.24	0	0	0.983172	100.727	90.8361	74.5309
LOC115700454	anthocyanidin 3-O-glucosyltransferase 2	462.094	2.10571	0.33925	6.20696	5.4e-10	1.11e-08	1025.1	660.471	408.905	119.11	129.827	139.61	749.507	463.348	462.969
LOC115714473	homeobox protein LUMINIDEPENDENS-like	22.8745	-6.92837	1.11719	-6.20162	5.59e-10	1.15e-08	0	0	0	74.1996	72.9366	57.024	0	0.833359	0.876834
LOC115722598	uncharacterized LOC115722598	23.2958	-6.94805	1.12054	-6.20062	5.62e-10	1.15e-08	0	0	0.925125	72.247	81.689	53.0913	0	0.833359	0.876834
LOC115719238	L-ascorbate oxidase	423.006	2.65031	0.427502	6.19952	5.66e-10	1.16e-08	1112.23	774.464	781.731	54.6734	68.5604	34.411	347.391	494.182	139.417
LOC115721131	general transcription factor 3C polypeptide 5	113.561	1.91564	0.309406	6.19136	5.96e-10	1.22e-08	155.587	174.099	152.646	23.4315	59.808	29.4952	156.247	138.338	132.402
LOC115709408	26S proteasome regulatory subunit RPN13	788.54	-0.68953	0.111438	-6.18755	6.11e-10	1.24e-08	675.693	634.218	601.331	1054.42	1105.72	1041.18	670.988	675.854	637.459
LOC115716281	protein NRT1/ PTR FAMILY 6.3	266.691	-2.80427	0.453205	-6.18765	6.11e-10	1.24e-08	220.489	206.57	131.368	538.924	469.712	602.685	94.3824	114.17	21.9209
LOC115701333	uncharacterized LOC115701333	1543.45	-1.29422	0.209251	-6.18501	6.21e-10	1.26e-08	1330.05	864.968	902.922	2981.65	2099.12	2586.73	994.584	1035.87	1095.17
LOC115700934	homeobox-leucine zipper protein HAT5	169.111	3.5537	0.57495	6.18088	6.37e-10	1.29e-08	143.14	184.462	339.521	3.90524	46.6794	15.7308	241.905	177.505	369.147
LOC115711636	40S ribosomal protein S13	179.978	1.35516	0.219522	6.17321	6.69e-10	1.36e-08	207.153	225.223	255.335	82.0101	78.7715	99.3004	199.869	210.84	261.297
LOC115720587	uncharacterized LOC115720587	43.2803	3.48366	0.564373	6.17262	6.72e-10	1.36e-08	95.1305	49.7426	58.2829	5.85787	7.29366	2.94952	61.8641	56.6684	51.7332
LOC115701326	tyrosine-protein phosphatase DSP1	1297.44	-1.95223	0.316519	-6.1678	6.92e-10	1.4e-08	384.078	493.971	829.837	3116.38	1718.39	3087.16	709.851	568.351	768.984
LOC115722904	putative 12-oxophytodienoate reductase 11	146.505	1.41116	0.228855	6.16618	7e-10	1.41e-08	189.372	252.858	212.779	66.3892	61.2668	55.0576	163.385	150.838	166.599
LOC115712459	uncharacterized LOC115712459	219.167	-2.30737	0.374252	-6.16528	7.04e-10	1.42e-08	82.6835	93.9582	54.5824	421.766	271.324	755.076	119.763	89.1694	84.1761
LOC115700762	ACT domain-containing protein ACR6	140.029	1.30452	0.211632	6.16411	7.09e-10	1.43e-08	142.251	136.101	120.266	91.7732	80.2303	77.6706	178.454	211.673	221.839
LOC115714811	uncharacterized LOC115714811	65.9716	2.24939	0.364944	6.16365	7.11e-10	1.43e-08	48.0098	71.1595	75.8603	19.5262	23.3397	25.5625	111.831	81.6692	136.786
LOC115705058	inositol oxygenase 2	676.259	-1.53208	0.248789	-6.15815	7.36e-10	1.48e-08	286.28	237.659	225.731	1450.8	968.598	1545.55	365.633	413.346	592.74
LOC115696832	uncharacterized LOC115696832	14.3801	-8.13423	1.32102	-6.15753	7.39e-10	1.48e-08	0	0	0	41.0051	51.0556	37.3605	0	0	0
LOC115694850	ATP-dependent DNA helicase 2 subunit KU70	308.49	1.0064	0.163447	6.15733	7.4e-10	1.48e-08	318.287	363.397	379.301	203.073	202.764	167.139	372.771	390.012	379.669
LOC115699238	AP2-like ethylene-responsive transcription factor At1g16060	210.217	3.5073	0.569633	6.15713	7.41e-10	1.48e-08	94.2414	245.949	671.641	25.3841	23.3397	22.613	286.32	204.173	318.291
LOC115705466	golgin candidate 1	409.521	0.862291	0.140074	6.15596	7.46e-10	1.49e-08	456.982	491.899	472.739	292.893	259.654	253.658	492.533	455.014	510.318
LOC115718995	protein CHROMATIN REMODELING 5	1885.27	-0.954407	0.155059	-6.15513	7.5e-10	1.5e-08	1449.18	1429.41	1473.72	2354.86	2666.56	3296.58	1480.77	1513.38	1302.98
LOC115701349	uncharacterized LOC115701349	22.6359	-7.82808	1.27189	-6.1547	7.52e-10	1.5e-08	0	0	0	64.4365	56.8906	81.6033	0.79313	0	0
LOC115716411	RING-H2 finger protein ATL20	267.797	1.70871	0.277768	6.15158	7.67e-10	1.53e-08	238.271	428.339	472.739	95.6785	96.2763	105.199	343.425	340.01	290.232
LOC115706442	60S ribosomal protein L14-2	381.144	1.45389	0.236476	6.14818	7.84e-10	1.56e-08	565.448	626.618	485.691	134.731	198.388	135.678	438.601	506.682	338.458
LOC115697193	protein STICHEL-like 3	176.926	1.99955	0.325221	6.1483	7.83e-10	1.56e-08	333.401	256.312	275.687	44.9103	75.8541	26.5456	199.869	200.006	179.751
LOC115709665	DNA polymerase I B, chloroplastic/mitochondrial-like	446.267	0.990877	0.161229	6.14577	7.96e-10	1.58e-08	628.572	525.06	604.107	247.983	255.278	252.675	521.879	544.183	436.664
LOC115718896	anthranilate synthase alpha subunit 2, chloroplastic	293.485	1.07191	0.174476	6.14359	8.07e-10	1.6e-08	409.861	366.161	391.328	169.878	141.497	164.19	334.701	370.011	293.74
LOC115707984	probable DNA double-strand break repair Rad50 ATPase	34.6113	7.54738	1.22855	6.14333	8.08e-10	1.6e-08	46.2316	47.67	72.1598	0	0	0	51.5534	49.1682	44.7186
LOC115707772	cytochrome P450 CYP72A219	1106.63	2.28304	0.37188	6.13919	8.29e-10	1.64e-08	686.362	1480.53	2021.4	376.856	217.351	389.336	1607.67	1228.37	1951.83
LOC115718430	myosin-binding protein 1	615.962	-1.18226	0.192623	-6.13769	8.37e-10	1.65e-08	475.652	420.739	394.103	931.401	866.487	1153.26	427.497	515.016	359.502
LOC115718620	17.3 kDa class I heat shock protein-like	28.9889	-3.60716	0.58772	-6.13756	8.38e-10	1.65e-08	10.6688	11.7448	8.32613	37.0998	64.1842	111.098	3.96565	4.16679	9.64518
LOC115722833	gamma conglutin 1	1183.93	-2.51424	0.409655	-6.13745	8.39e-10	1.65e-08	662.357	446.301	202.602	2813.73	2758.46	2380.26	529.811	623.352	238.499
LOC115706777	uncharacterized LOC115706777	33.5702	3.03409	0.494521	6.13542	8.49e-10	1.67e-08	40.8972	37.3069	39.7804	5.85787	5.83493	7.86538	66.6229	55.0017	42.9649
LOC115720996	phosphoribosylamine--glycine ligase	100.672	1.64818	0.268882	6.12973	8.8e-10	1.73e-08	126.248	137.483	133.218	33.1946	51.0556	38.3437	120.556	112.503	153.446
LOC115705532	abscisic acid receptor PYL9	1236.87	1.01221	0.1652	6.12719	8.94e-10	1.76e-08	1166.46	1299.52	1403.41	775.191	816.89	814.067	1407.8	1498.38	1950.08
LOC115722813	mitochondrial thiamine diphosphate carrier 2	451.912	-1.27085	0.207558	-6.12285	9.19e-10	1.8e-08	264.943	250.095	267.361	626.792	700.192	993.004	296.63	301.676	366.517
LOC115701512	probable protein S-acyltransferase 1	104.733	-2.37464	0.388067	-6.11915	9.41e-10	1.84e-08	34.6737	32.4708	22.203	265.557	121.075	328.38	41.2427	40.0012	56.9942
LOC115708076	uncharacterized LOC115708076	15.1972	-8.20485	1.34116	-6.11772	9.49e-10	1.86e-08	0	0	0	64.4365	37.927	34.411	0	0	0
LOC115706184	U1 small nuclear ribonucleoprotein 70 kDa	184.292	-1.26825	0.207327	-6.11713	9.53e-10	1.86e-08	160.922	146.464	134.143	246.03	344.261	269.389	126.108	104.17	127.141
LOC115702916	probable quinone oxidoreductase	2347.48	1.18224	0.1933	6.1161	9.59e-10	1.87e-08	2921.48	1986.25	2195.32	1624.58	1379.96	1287.96	3091.62	2910.09	3730.05
LOC115702735	transcription factor MYB73-like	728.7	1.21872	0.199335	6.11392	9.72e-10	1.9e-08	1123.78	858.059	696.619	412.003	396.775	358.858	954.928	922.528	834.746
LOC115705332	26.5 kDa heat shock protein, mitochondrial	61.8459	-3.88962	0.636363	-6.11227	9.82e-10	1.91e-08	29.3393	14.5082	4.62563	111.299	96.2763	268.406	11.8969	15.0005	5.26101
LOC115720807	uncharacterized LOC115720807	26.2479	-3.53951	0.579207	-6.11096	9.9e-10	1.93e-08	3.55628	4.83608	3.7005	68.3418	70.0192	67.8389	0.79313	7.50023	9.64518
LOC115725391	disease resistance protein RPM1	278.04	-2.03313	0.332701	-6.11098	9.9e-10	1.93e-08	193.817	126.429	109.165	646.318	350.096	669.54	126.901	177.505	102.59
LOC115696868	uncharacterized LOC115696868	158.134	-1.36289	0.223077	-6.10951	9.99e-10	1.94e-08	122.692	90.5038	97.1381	238.22	300.499	262.507	116.59	110.003	85.0529
LOC115706102	peroxidase 5	402.347	-2.29419	0.375847	-6.10404	1.03e-09	2.01e-08	172.48	192.752	220.18	941.164	344.261	1235.85	161.005	166.672	186.766
LOC115725312	protein PEROXIN-4	539.193	-0.930528	0.152466	-6.10319	1.04e-09	2.01e-08	388.523	415.903	357.098	792.765	716.238	910.417	394.979	454.181	422.634
LOC115720775	RING-H2 finger protein ATL3-like	34.3164	5.69911	0.934292	6.09992	1.06e-09	2.05e-08	19.5595	37.3069	24.0533	5.85787	0	0	57.8985	63.3353	100.836
LOC115702646	phosphomannomutase-like	13.297	-8.01252	1.3136	-6.09969	1.06e-09	2.05e-08	0	0	0.925125	39.0524	39.3858	40.3101	0	0	0
LOC115705885	uncharacterized LOC115705885	43.9284	3.62267	0.594224	6.09646	1.08e-09	2.09e-08	66.6802	60.7965	53.6573	1.95262	0	11.7981	51.5534	70.0021	78.9151
LOC115698277	protein kinase and PP2C-like domain-containing protein	211.65	1.89813	0.31139	6.09569	1.09e-09	2.1e-08	188.483	295.001	395.954	62.4839	64.1842	88.4855	307.734	233.34	269.188
LOC115714269	GDSL esterase/lipase At3g26430	28.1047	-3.84233	0.630466	-6.09443	1.1e-09	2.12e-08	11.5579	6.90869	5.55075	87.868	86.0652	40.3101	7.13817	6.66687	0.876834
LOC115707276	protein PYRICULARIA ORYZAE RESISTANCE 21	940.558	1.49722	0.245686	6.09406	1.1e-09	2.12e-08	1426.07	1906.8	1256.32	408.098	287.37	320.514	1188.9	930.029	740.925
LOC115724195	gamma conglutin 1	23.2269	-3.27373	0.537353	-6.09232	1.11e-09	2.14e-08	7.11256	4.14521	2.77538	41.0051	62.7255	72.7547	3.96565	6.66687	7.89151
LOC115700046	DNA repair protein UVH3-like	28.1192	7.55556	1.24115	6.08756	1.15e-09	2.2e-08	30.2284	31.0891	45.3311	0	0	0	47.5878	38.3345	60.5016
LOC115707504	peroxidase 27	145.014	-2.14111	0.351737	-6.08725	1.15e-09	2.2e-08	58.6786	68.396	92.5125	376.856	351.555	157.308	72.1748	57.5018	70.1468
LOC115718736	uncharacterized LOC115718736	50.2029	2.17362	0.357089	6.08706	1.15e-09	2.2e-08	56.9005	71.8504	62.9085	15.621	14.5873	16.7139	63.4504	70.0021	79.7919
LOC115710135	uncharacterized LOC115710135	444.909	-0.906359	0.148911	-6.08656	1.15e-09	2.21e-08	304.062	277.038	337.671	644.365	625.796	740.329	353.736	378.345	342.842
LOC115712176	indole-3-acetic acid-amido synthetase GH3.17	17.5098	-8.37038	1.37536	-6.08596	1.16e-09	2.21e-08	1.77814	1.38174	1.85025	35.1472	94.8176	22.613	0	0	0
LOC115712422	stemmadenine O-acetyltransferase	802.091	1.63307	0.268486	6.08252	1.18e-09	2.26e-08	698.809	1288.47	1000.99	441.293	312.169	281.187	1260.28	1016.7	918.923
LOC115710245	uncharacterized LOC115710245	40.539	-2.3148	0.380606	-6.08188	1.19e-09	2.26e-08	19.5595	24.8713	12.9518	64.4365	94.8176	96.3509	15.8626	15.8338	20.1672
LOC115722722	MDIS1-interacting receptor like kinase 2	304.252	-1.62929	0.268018	-6.07905	1.21e-09	2.3e-08	190.261	154.064	111.94	490.108	526.602	706.901	150.695	235.841	171.86
LOC115702335	patellin-3	1449.34	-1.78561	0.293782	-6.07802	1.22e-09	2.31e-08	801.941	1092.26	783.581	1974.1	3015.2	3045.87	928.755	935.029	467.353
LOC115724914	protein SRG1-like	15.4541	-8.20872	1.3511	-6.07557	1.24e-09	2.35e-08	0	0	1.85025	66.3892	39.3858	31.4615	0	0	0
LOC115695907	uncharacterized LOC115695907	15.0356	-8.20736	1.35094	-6.07528	1.24e-09	2.35e-08	0	0	0	27.3367	59.808	48.1754	0	0	0
LOC115707848	sulfite exporter TauE/SafE family protein 3	176.159	1.46115	0.240624	6.07234	1.26e-09	2.39e-08	215.155	196.207	181.325	60.5313	107.946	93.4014	240.318	210.84	279.71
LOC115705209	E3 ubiquitin-protein ligase WAV3	653.376	-1.83851	0.302932	-6.06906	1.29e-09	2.44e-08	357.406	290.165	247.008	1185.24	809.596	1900.47	304.562	364.178	421.757
LOC115720980	nardilysin-like	213.661	-1.14403	0.188549	-6.06757	1.3e-09	2.46e-08	216.044	166.499	152.646	314.372	335.508	305.767	147.522	141.671	142.924
LOC115709879	serine/threonine/tyrosine-protein kinase HT1	111.994	-3.30334	0.544465	-6.06713	1.3e-09	2.46e-08	39.1191	55.9604	42.5558	144.494	415.739	230.062	23.7939	48.3348	7.89151
LOC115722420	alpha-1,3/1,6-mannosyltransferase ALG2-like	20.9364	-7.7062	1.27035	-6.0662	1.31e-09	2.47e-08	0	0	0	70.2944	58.3493	58.9903	0.79313	0	0
LOC115709472	probable galactinol--sucrose galactosyltransferase 2	461.587	3.35508	0.553162	6.06528	1.32e-09	2.48e-08	179.592	598.292	1255.39	66.3892	52.5144	69.8052	582.157	373.345	976.794
LOC115722698	caffeic acid 3-O-methyltransferase	360.193	-1.64384	0.271342	-6.05819	1.38e-09	2.59e-08	387.634	213.478	210.003	609.218	621.42	610.55	182.42	165.005	242.006
LOC115719391	pleiotropic drug resistance protein 2-like	41.0397	-2.76288	0.456186	-6.05647	1.39e-09	2.62e-08	20.4486	15.89	5.55075	85.9154	93.3589	106.183	18.242	15.0005	8.76834
LOC115712335	probable 1-deoxy-D-xylulose-5-phosphate synthase 2, chloroplastic	20.4889	-3.83441	0.633478	-6.05295	1.42e-09	2.67e-08	20.4486	11.7448	12.0266	54.6734	29.1746	47.1923	3.96565	1.66672	3.50734
LOC115711976	pentatricopeptide repeat-containing protein At3g25210, mitochondrial	13.5708	-8.04592	1.32937	-6.05243	1.43e-09	2.68e-08	0	0	0	48.8156	37.927	35.3942	0	0	0
LOC115695174	transcription factor bHLH160	106.157	-3.42853	0.566587	-6.05119	1.44e-09	2.69e-08	8.00163	16.5809	50.8819	290.941	250.902	263.49	42.0359	14.1671	18.4135
LOC115717057	uncharacterized LOC115717057	13.9107	-8.09708	1.33871	-6.0484	1.46e-09	2.74e-08	0	0	0	33.1946	37.927	54.0745	0	0	0
LOC115705156	uncharacterized LOC115705156	47.8148	2.80242	0.463415	6.04733	1.47e-09	2.75e-08	61.3458	55.2695	68.4593	1.95262	18.9635	8.84855	57.1053	73.3356	85.0529
LOC115725601	NADH dehydrogenase [ubiquinone] iron-sulfur protein 7, mitochondrial	614.19	-1.1076	0.183326	-6.04171	1.52e-09	2.85e-08	348.515	484.99	436.659	915.78	870.863	1119.83	415.6	439.18	496.288
LOC115705083	uncharacterized LOC115705083	36.8796	-5.37798	0.890198	-6.04133	1.53e-09	2.85e-08	6.22349	0	0	99.5837	126.91	91.435	0.79313	0.833359	6.13784
LOC115701793	cytokinin riboside 5'-monophosphate phosphoribohydrolase LOG1	110.641	1.76665	0.292445	6.04097	1.53e-09	2.85e-08	96.9086	121.593	160.047	31.242	52.5144	54.0745	157.833	155.838	165.722
LOC115714310	small ribosomal subunit biogenesis GTPase RsgA 1, mitochondrial	169.447	1.64611	0.272528	6.04013	1.54e-09	2.87e-08	213.377	243.186	240.533	99.5837	53.9731	51.125	222.869	225.007	175.367
LOC115718828	uncharacterized LOC115718828	13.3523	-8.03049	1.32965	-6.03957	1.55e-09	2.87e-08	0	0	0	35.1472	46.6794	38.3437	0	0	0
LOC115707422	eukaryotic translation initiation factor 3 subunit K-like	555.518	0.849414	0.140729	6.03582	1.58e-09	2.93e-08	631.24	699.85	618.909	351.472	388.023	349.026	612.296	633.353	715.497
LOC115721852	transcription factor MYB60	37.194	7.44795	1.23393	6.03597	1.58e-09	2.93e-08	50.677	67.0143	81.411	0	0	0	57.1053	40.8346	37.7039
LOC115724548	phospholipase D alpha 1	232.662	-3.60354	0.597135	-6.03472	1.59e-09	2.95e-08	17.7814	85.6677	23.1281	474.487	459.501	883.872	58.6916	74.1689	16.6599
LOC115722276	probable linoleate 9S-lipoxygenase 5	787.658	-1.64108	0.272012	-6.0331	1.61e-09	2.98e-08	369.853	643.89	485.691	1036.84	1715.47	1479.67	503.637	507.516	346.35
LOC115721278	DNA damage-repair/toleration protein DRT102	624.233	1.57842	0.261926	6.02619	1.68e-09	3.1e-08	1020.65	1012.81	844.639	236.267	266.948	185.82	890.684	701.688	458.584
LOC115704883	protein BRI1-5 ENHANCED 1	269.704	-1.69234	0.280925	-6.02416	1.7e-09	3.14e-08	90.6851	66.3234	83.2613	779.096	377.812	514.199	147.522	181.672	186.766
LOC115703901	50S ribosomal protein L33-like	92.0929	-1.75553	0.291461	-6.02321	1.71e-09	3.15e-08	62.2349	40.0704	54.5824	185.499	167.754	165.173	46.7946	38.3345	68.3931
LOC115694676	fructose-bisphosphate aldolase 5, cytosolic	166.849	-2.8242	0.468961	-6.02225	1.72e-09	3.16e-08	39.1191	68.396	42.5558	331.946	669.558	182.87	33.3114	72.5022	61.3784
LOC115697019	cannabidiolic acid synthase-like 1	221.595	-2.57021	0.426774	-6.02242	1.72e-09	3.16e-08	96.0195	74.6138	143.394	447.15	224.645	765.891	69.0023	66.6687	106.974
LOC115709009	fructose-bisphosphate aldolase 6, cytosolic	12493.4	-1.84087	0.305696	-6.02189	1.72e-09	3.17e-08	6595.12	13020.8	8048.59	16359.1	29260.7	20655.5	6173.72	7645.23	4682.3
LOC115711483	probable inactive purple acid phosphatase 27	29.4149	7.36143	1.22276	6.02034	1.74e-09	3.19e-08	46.2316	43.5247	47.1814	0	0	0	48.3809	40.8346	38.5807
LOC115713987	potassium transporter 6	585.096	1.34417	0.223271	6.02032	1.74e-09	3.19e-08	553.001	577.566	802.084	353.425	246.526	342.144	720.162	745.023	925.937
LOC115716894	DNA repair endonuclease UVH1	291.751	-1.19188	0.197996	-6.01973	1.75e-09	3.2e-08	195.595	140.937	212.779	427.624	494.51	521.081	203.041	225.007	205.179
LOC115706590	probable methyltransferase PMT15	376.223	-3.21092	0.533494	-6.01866	1.76e-09	3.22e-08	86.2398	230.75	100.839	529.161	383.647	1765.78	97.5549	117.504	74.5309
LOC115708096	Golgi SNAP receptor complex member 1-2-like	47.6541	7.2686	1.20789	6.01759	1.77e-09	3.24e-08	58.6786	60.1056	74.9351	0	1.45873	0	79.313	65.8354	88.5603
LOC115707558	F-box/LRR-repeat protein At4g29420-like	14.2089	-8.11523	1.34863	-6.0174	1.77e-09	3.24e-08	0	0	0	39.0524	58.3493	30.4783	0	0	0
LOC115707272	oligopeptide transporter 3	485.889	2.6107	0.43405	6.01475	1.8e-09	3.29e-08	630.35	1656.01	1197.11	44.9103	16.0461	62.923	282.354	265.841	217.455
LOC115711657	UDP-glycosyltransferase 73C1-like	37.6345	-2.30058	0.382503	-6.01454	1.8e-09	3.29e-08	14.2251	14.5082	22.203	80.0575	74.3954	84.5528	10.3107	19.1673	19.2904
LOC115712555	glycosyl hydrolase 5 family protein	850.958	1.5947	0.265219	6.01279	1.82e-09	3.32e-08	793.939	819.371	1069.44	529.161	246.526	463.074	1174.62	1236.7	1325.77
LOC115710290	putative calcium-transporting ATPase 11, plasma membrane-type	67.3275	-1.87573	0.312006	-6.01186	1.83e-09	3.33e-08	45.3426	37.9978	45.3311	134.731	132.745	108.149	46.7946	24.1674	30.6892
LOC115718839	uncharacterized LOC115718839	14.7658	-8.16316	1.3589	-6.00719	1.89e-09	3.43e-08	0	0	0	66.3892	32.0921	34.411	0	0	0
LOC115704150	anthranilate N-methyltransferase-like	37.2228	-2.74401	0.457132	-6.00266	1.94e-09	3.52e-08	28.4502	22.7987	27.7538	87.868	58.3493	76.6874	16.6557	4.16679	12.2757
LOC115716147	uncharacterized LOC115716147	2529.53	-0.88722	0.147812	-6.00236	1.94e-09	3.52e-08	1971.96	2230.82	1841	3208.16	3546.18	4096.88	1887.65	2140.9	1842.23
LOC115716235	glutamate receptor 3.6	319.571	-2.20295	0.367055	-6.00171	1.95e-09	3.53e-08	349.404	215.551	163.747	622.886	643.301	498.468	141.97	174.172	66.6394
LOC115713748	patatin-like protein 3	13.8874	-8.04205	1.34045	-5.9995	1.98e-09	3.58e-08	0	1.38174	2.77538	41.0051	27.7159	52.1081	0	0	0
LOC115712505	E3 ubiquitin-protein ligase ORTHRUS 2	233.216	1.40383	0.234004	5.99915	1.98e-09	3.58e-08	193.817	310.2	285.864	109.347	138.58	111.098	309.321	340.844	299.877
LOC115712978	BEL1-like homeodomain protein 4	205.306	3.09707	0.516264	5.99901	1.99e-09	3.58e-08	138.695	222.46	568.952	19.5262	23.3397	51.125	295.044	220.84	307.769
LOC115699625	probable endo-1,3(4)-beta-glucanase ARB_01444	2447.27	-1.83756	0.306331	-5.9986	1.99e-09	3.59e-08	564.559	1136.48	948.253	5537.64	3095.43	6506.63	1304.7	1452.54	1479.22
LOC115705080	UTP--glucose-1-phosphate uridylyltransferase 3, chloroplastic	305.274	1.72988	0.288435	5.99746	2e-09	3.61e-08	327.178	297.765	450.536	187.452	88.9827	114.048	415.6	377.512	488.397
LOC115706803	uncharacterized LOC115706803	27.5121	7.36245	1.22793	5.99581	2.02e-09	3.64e-08	38.23	38.6887	42.5558	0	0	0	37.2771	40.0012	50.8564
LOC115714087	chitinase 10	23.2851	-3.7506	0.625753	-5.99374	2.05e-09	3.68e-08	3.55628	0	3.7005	56.626	48.1382	83.5696	6.34504	5.00015	2.6305
LOC115709383	phenylalanine ammonia-lyase	619.59	-1.52226	0.254002	-5.99311	2.06e-09	3.69e-08	263.165	561.676	432.033	1116.9	958.387	1128.68	380.702	353.344	381.423
LOC115725330	chlorophyll a-b binding protein 3, chloroplastic	132.017	-2.28022	0.380612	-5.99092	2.09e-09	3.74e-08	120.024	110.539	178.549	240.173	166.295	239.894	69.0023	40.0012	23.6745
LOC115712996	extensin-like	53351.2	-1.62839	0.271816	-5.99079	2.09e-09	3.74e-08	25046.9	47073.7	26688	103286	90464.7	94400.3	31645.9	38636.2	22919.6
LOC115707837	NDR1/HIN1-like protein 13	184.249	1.16153	0.193932	5.98937	2.11e-09	3.77e-08	206.264	201.734	246.083	101.536	106.487	102.25	241.905	244.174	207.81
LOC115706441	caffeic acid 3-O-methyltransferase	86.4318	2.91417	0.486687	5.98778	2.13e-09	3.8e-08	117.357	185.153	96.213	7.81049	23.3397	12.7812	160.212	107.503	67.5163
LOC115722538	ammonium transporter 1 member 1	2399.46	0.857725	0.143307	5.98525	2.16e-09	3.85e-08	3117.08	2997.68	3220.36	1353.17	1690.67	1316.47	2902.06	2475.91	2521.78
LOC115724087	60S ribosomal protein L29-1	1629.92	0.677703	0.113227	5.98537	2.16e-09	3.85e-08	1726.57	1939.96	1935.36	1109.09	1222.42	1155.23	1866.23	1761.72	1952.71
LOC115717292	myosin IB heavy chain	550.709	-0.964808	0.161227	-5.98415	2.18e-09	3.87e-08	488.099	453.21	366.35	790.812	803.762	817.999	430.669	443.347	362.133
LOC115725373	uncharacterized LOC115725373	434.953	-1.99934	0.334296	-5.98076	2.22e-09	3.95e-08	375.187	171.335	157.271	980.216	685.604	902.552	193.524	185.839	263.05
LOC115718681	aquaporin TIP1-3	72.4099	4.38418	0.733133	5.98007	2.23e-09	3.96e-08	29.3393	35.9252	92.5125	3.90524	5.83493	11.7981	56.3122	109.17	306.892
LOC115717578	methyl-CpG-binding domain-containing protein 13	828.822	0.899032	0.15041	5.97721	2.27e-09	4.02e-08	1059.77	880.167	995.435	517.445	596.622	467.007	991.412	1030.86	920.676
LOC115700368	pentatricopeptide repeat-containing protein At4g33990-like	18.4796	-6.05493	1.01301	-5.97717	2.27e-09	4.02e-08	0	0	0	41.0051	45.2207	77.6706	1.58626	0.833359	0
LOC115704780	uncharacterized LOC115704780	27.6055	-3.14736	0.526617	-5.97656	2.28e-09	4.03e-08	11.5579	8.29043	6.47588	83.9628	35.0096	80.6201	7.9313	5.83351	8.76834
LOC115723039	protection of telomeres protein 1a	92.853	2.11467	0.35393	5.97481	2.3e-09	4.07e-08	138.695	118.139	161.897	11.7157	39.3858	25.5625	128.487	91.6695	120.126
LOC115702388	protein PLANT CADMIUM RESISTANCE 3	100.135	2.62893	0.44132	5.95698	2.57e-09	4.54e-08	79.1272	162.354	222.955	23.4315	24.7985	13.7644	136.418	103.337	135.033
LOC115725343	glycerol-3-phosphate acyltransferase 9	724.92	1.0834	0.181952	5.95432	2.61e-09	4.61e-08	812.61	806.935	989.884	466.677	322.38	466.024	889.891	865.86	904.016
LOC115695629	uncharacterized LOC115695629	37.0949	7.63818	1.28301	5.95334	2.63e-09	4.63e-08	71.1256	55.2695	52.7321	0	0	0	75.3473	58.3351	21.044
LOC115709401	trihelix transcription factor GT-2	320.085	1.37498	0.23097	5.95308	2.63e-09	4.63e-08	304.951	407.613	457.012	193.31	121.075	163.207	379.909	410.013	443.678
LOC115697464	probable inositol transporter 2	287.233	3.12934	0.525696	5.95276	2.64e-09	4.64e-08	170.701	824.207	715.122	33.1946	26.2572	30.4783	336.287	304.176	144.678
LOC115708065	uncharacterized protein At4g00950	216.256	2.03505	0.341898	5.95221	2.65e-09	4.65e-08	187.594	379.287	392.253	93.7259	52.5144	50.1418	277.595	247.508	265.681
LOC115718746	protein GRAVITROPIC IN THE LIGHT 1	119.217	1.46463	0.246203	5.9489	2.7e-09	4.74e-08	141.362	149.919	187.8	44.9103	61.2668	51.125	133.246	152.505	150.816
LOC115721346	uncharacterized LOC115721346	133.502	1.65933	0.27894	5.94871	2.7e-09	4.74e-08	140.473	198.97	222.955	39.0524	52.5144	59.9735	181.627	152.505	153.446
LOC115699395	methionine aminopeptidase 2B	1410.21	-0.769435	0.129356	-5.94818	2.71e-09	4.75e-08	1184.24	1203.49	1085.17	1741.74	2180.8	1886.71	1108	1192.54	1109.2
LOC115707664	receptor-like cytoplasmic kinase 176	74.4695	2.24428	0.377425	5.94628	2.74e-09	4.8e-08	56.9005	85.6677	95.2879	17.5736	18.9635	36.3774	103.107	111.67	144.678
LOC115715656	cellulose synthase-like protein G3	421.122	2.67501	0.449889	5.94593	2.75e-09	4.8e-08	647.243	630.763	314.543	82.0101	166.295	50.1418	821.682	710.022	367.394
LOC115713020	cinnamyl alcohol dehydrogenase 1	1524.3	1.52037	0.25572	5.94544	2.76e-09	4.81e-08	1589.66	2927.9	3135.25	560.403	512.015	496.502	1713.95	1277.54	1505.52
LOC115716481	ferredoxin C 2, chloroplastic	182.07	1.26957	0.213637	5.94265	2.8e-09	4.89e-08	216.044	235.586	193.351	107.394	112.322	74.7211	229.214	235.007	234.992
LOC115717162	uncharacterized LOC115717162	36.0898	-3.01996	0.508678	-5.93688	2.9e-09	5.06e-08	9.77977	24.1804	25.9035	72.247	91.9001	71.7716	7.9313	15.8338	5.26101
LOC115700608	superoxide dismutase [Cu-Zn], chloroplastic	202.884	1.91367	0.322445	5.93487	2.94e-09	5.12e-08	334.29	397.25	395.028	72.247	46.6794	31.4615	210.972	210.006	128.018
LOC115720909	trithorax group protein osa	1323.75	0.958359	0.161509	5.93378	2.96e-09	5.15e-08	1628.78	1725.1	1880.78	872.822	646.218	753.11	1630.67	1475.05	1301.22
LOC115709473	callose synthase 10	21.2719	-7.72208	1.30158	-5.93287	2.98e-09	5.17e-08	0	0	0.925125	83.9628	37.927	67.8389	0.79313	0	0
A5N79_gr03	large subunit ribosomal RNA	5415.85	-2.45342	0.413648	-5.93118	3.01e-09	5.22e-08	2592.53	1566.89	2772.6	21547.2	7658.35	6150.73	2031.2	1857.56	2565.62
LOC115725299	probable rRNA-processing protein EBP2 homolog	542.108	-0.834087	0.140666	-5.92957	3.04e-09	5.26e-08	464.983	415.903	426.483	747.854	771.669	767.857	394.185	402.512	487.52
LOC115697033	uncharacterized LOC115697033	30.9444	7.32946	1.2362	5.92902	3.05e-09	5.28e-08	64.013	46.9791	42.5558	0	0	0	49.174	43.3347	32.4429
LOC115702606	WUSCHEL-related homeobox 8	129.232	1.53354	0.258685	5.92822	3.06e-09	5.3e-08	134.25	198.279	145.245	72.247	52.5144	53.0913	158.626	170.839	177.997
LOC115703804	uncharacterized LOC115703804	107.672	1.61924	0.273206	5.92681	3.09e-09	5.34e-08	122.692	120.211	164.672	46.8629	43.762	47.1923	157.833	115.004	150.816
LOC115718629	nicotinamidase 1	3699.41	1.47121	0.248283	5.92553	3.11e-09	5.37e-08	3258.44	5522.81	5767.23	1798.36	1941.57	1231.91	4769.09	4567.64	4437.66
LOC115719607	probable phytol kinase 3, chloroplastic	238.266	1.25559	0.211943	5.9242	3.14e-09	5.41e-08	217.822	303.982	297.89	146.447	137.121	110.115	323.597	290.009	317.414
LOC115706539	uncharacterized LOC115706539	1761.15	-0.964194	0.162769	-5.92369	3.15e-09	5.42e-08	1410.06	1021.1	1003.76	2729.77	2586.33	2891.51	1395.11	1348.37	1464.31
LOC115696961	uncharacterized LOC115696961	30.7326	5.3152	0.897882	5.91971	3.23e-09	5.54e-08	33.7847	36.6161	42.5558	0	1.45873	1.96634	59.4847	52.5016	48.2259
LOC115713111	nitrate reductase [NADH]	889.993	-1.21764	0.205695	-5.91965	3.23e-09	5.54e-08	805.497	853.914	535.647	1413.7	1212.21	1440.35	528.224	658.354	562.051
LOC115718163	E3 ubiquitin ligase PARAQUAT TOLERANCE 3	1131.87	-1.39524	0.235736	-5.91868	3.25e-09	5.57e-08	856.174	695.705	584.679	1384.41	1925.53	2520.85	720.955	773.357	725.142
LOC115722177	protein SRC1	6932.3	1.48591	0.251153	5.91636	3.29e-09	5.65e-08	5070.36	6034.05	7919.07	4241.1	3244.22	3924.82	9072.61	8437.76	14446.7
LOC115705839	vesicle-associated protein 1-3-like	38.5444	2.77647	0.469316	5.916	3.3e-09	5.65e-08	48.8988	42.143	53.6573	11.7157	4.3762	9.83172	45.2084	59.1685	71.9004
LOC115699620	zinc finger CCCH domain-containing protein 2	35.003	3.18932	0.539132	5.91567	3.31e-09	5.66e-08	20.4486	44.2156	30.5291	3.90524	4.3762	11.7981	65.8298	71.6689	62.2552
LOC115707379	probable carboxylesterase SOBER1-like	636.29	0.923771	0.156215	5.91347	3.35e-09	5.73e-08	632.129	782.754	790.057	443.245	371.977	402.117	787.578	810.025	706.729
LOC115701420	probable metal-nicotianamine transporter YSL7	904.163	-1.30541	0.220853	-5.91076	3.41e-09	5.82e-08	873.956	668.07	651.288	1528.9	1527.29	1176.86	549.639	712.522	448.939
LOC115714156	ganglioside-induced differentiation-associated protein 2	1069.99	1.59654	0.270208	5.90856	3.45e-09	5.89e-08	951.305	1340.98	1595.84	521.35	587.869	320.514	1681.43	1342.54	1288.07
LOC115705150	serine/threonine-protein kinase VPS15-like	356.855	0.928408	0.15716	5.90742	3.48e-09	5.92e-08	401.86	368.924	370.975	255.794	201.305	255.625	443.359	433.347	480.505
LOC115722327	1-aminocyclopropane-1-carboxylate oxidase homolog 1	772.547	1.09883	0.186154	5.9028	3.57e-09	6.08e-08	704.143	791.736	605.957	560.403	583.493	404.084	1171.45	1057.53	1074.12
LOC115704245	mitogen-activated protein kinase kinase 6	12.6435	-7.95175	1.34776	-5.89999	3.64e-09	6.18e-08	0	0	0	31.242	48.1382	34.411	0	0	0
LOC115700784	DUF21 domain-containing protein At1g47330	980.321	-1.03986	0.176263	-5.89949	3.65e-09	6.2e-08	736.15	578.948	500.493	1519.14	1468.94	1725.47	773.301	823.359	697.083
LOC115724202	uncharacterized LOC115724202	18.0924	-5.99769	1.01714	-5.89663	3.71e-09	6.3e-08	0.88907	0	0	56.626	37.927	64.8894	0	2.50008	0
LOC115697601	uncharacterized LOC115697601	46.9688	-1.75997	0.298499	-5.89606	3.72e-09	6.31e-08	26.6721	23.4895	26.8286	85.9154	87.5239	93.4014	26.9664	30.0009	21.9209
LOC115722031	major allergen Pru av 1	25.1345	-7.04469	1.19632	-5.88864	3.89e-09	6.6e-08	0.88907	0.690869	0	82.0101	109.405	31.4615	0	0	1.75367
LOC115707816	probable xyloglucan endotransglucosylase/hydrolase protein 8	53.9538	4.03076	0.684672	5.88714	3.93e-09	6.65e-08	15.1142	23.4895	12.9518	3.90524	11.6699	8.84855	40.4496	117.504	251.651
LOC115705373	aldehyde dehydrogenase family 2 member C4	482.621	2.63422	0.447824	5.88226	4.05e-09	6.84e-08	358.295	934.746	1449.67	105.442	48.1382	69.8052	567.088	382.512	427.895
LOC115715130	lupeol synthase	28.1941	-4.78672	0.813889	-5.88129	4.07e-09	6.87e-08	8.8907	4.83608	4.62563	87.868	23.3397	116.014	3.17252	5.00015	0
LOC115723097	probable monoterpene synthase MTS1, chloroplastic	222.932	-3.20413	0.545306	-5.87583	4.21e-09	7.1e-08	41.7863	89.813	80.4859	486.203	170.672	961.542	34.8977	87.5027	53.4869
LOC115721738	protein C2-DOMAIN ABA-RELATED 4	138.606	-2.03654	0.346612	-5.87555	4.21e-09	7.1e-08	63.124	129.192	70.3095	236.267	215.892	339.194	53.1397	83.3359	56.9942
LOC115719293	beta-glucosidase BoGH3B	1002.94	1.29472	0.220517	5.87129	4.32e-09	7.28e-08	1011.76	1173.79	1468.17	671.702	409.904	477.822	1377.67	1196.7	1238.97
LOC115718412	histone H2B-like	165.492	1.93613	0.329776	5.87103	4.33e-09	7.28e-08	252.496	171.335	185.025	39.0524	90.4414	52.1081	191.937	214.173	292.863
LOC115707996	uncharacterized LOC115707996	575.775	-0.692904	0.118036	-5.87029	4.35e-09	7.31e-08	456.982	406.231	426.483	796.67	777.504	829.797	491.74	511.682	484.889
LOC115694733	uncharacterized LOC115694733	18.6269	-7.50491	1.27883	-5.86857	4.4e-09	7.38e-08	0	1.38174	1.85025	62.4839	56.8906	44.2427	0.79313	0	0
LOC115712256	uncharacterized LOC115712256	53.6799	-1.89841	0.323616	-5.86624	4.46e-09	7.47e-08	29.3393	26.9439	24.0533	123.015	84.6065	110.115	31.7252	20.0006	33.3197
LOC115705874	thioredoxin-like 2, chloroplastic	204.707	1.42356	0.242699	5.86553	4.48e-09	7.5e-08	267.61	219.696	219.255	132.778	81.689	96.3509	242.698	250.841	331.443
LOC115709109	heavy metal-associated isoprenylated plant protein 7	244.397	-2.12147	0.361702	-5.86525	4.48e-09	7.5e-08	233.825	241.804	148.945	333.898	533.896	412.932	111.831	133.337	49.1027
LOC115715890	uncharacterized LOC115715890	31.3336	4.01052	0.68397	5.86358	4.53e-09	7.57e-08	54.2333	46.9791	37.005	7.81049	0	1.96634	45.2084	45.8347	42.9649
LOC115708151	floral homeotic protein APETALA 2	67.9121	2.04698	0.349185	5.86218	4.57e-09	7.63e-08	102.243	86.3586	121.191	27.3367	17.5048	15.7308	85.658	67.5021	87.6834
LOC115704202	putative disease resistance RPP13-like protein 1	72.9667	2.01782	0.344248	5.86153	4.59e-09	7.65e-08	63.124	88.4312	98.9884	17.5736	36.4683	25.5625	125.314	109.17	92.0676
LOC115706473	putative glucose-6-phosphate 1-epimerase	376.428	-2.21001	0.377106	-5.86044	4.62e-09	7.69e-08	113.801	155.446	151.721	617.029	458.042	1363.66	169.73	138.338	220.085
LOC115717646	IQ domain-containing protein IQM2-like	12.0023	-7.88021	1.34469	-5.86025	4.62e-09	7.69e-08	0	0	0	31.242	36.4683	40.3101	0	0	0
LOC115718516	receptor-like protein EIX2	95.7748	-2.94871	0.503447	-5.85705	4.71e-09	7.84e-08	40.8972	54.5786	34.2296	189.404	265.489	193.685	49.174	27.5008	7.01468
LOC115705196	leucine-rich repeat extensin-like protein 3	1626.18	-1.21861	0.208177	-5.8537	4.81e-09	7.99e-08	882.846	1168.95	933.451	2979.7	1997	3171.71	1054.07	1230.87	1217.05
LOC115699228	dirigent protein 21-like	72.1282	3.7382	0.63864	5.85338	4.82e-09	7.99e-08	64.013	78.7591	216.479	11.7157	5.83493	3.93269	103.9	56.6684	107.851
LOC115697136	uncharacterized LOC115697136	14.46	-8.14295	1.39127	-5.85288	4.83e-09	8.01e-08	0	0	0	56.626	20.4223	53.0913	0	0	0
LOC115707998	replication factor C subunit 3	55.1739	3.36136	0.574376	5.85219	4.85e-09	8.04e-08	64.013	90.5038	63.8336	0	20.4223	3.93269	91.2099	92.5028	70.1468
LOC115707606	protein C2-DOMAIN ABA-RELATED 11	163.522	1.44824	0.247564	5.84995	4.92e-09	8.14e-08	236.493	198.97	148.945	70.2944	94.8176	72.7547	218.111	203.34	227.977
LOC115724061	glutathione S-transferase	576.217	2.01332	0.344332	5.84703	5e-09	8.27e-08	440.09	924.383	1065.74	156.21	159.002	230.062	686.057	562.517	961.887
LOC115705632	ethylene-responsive transcription factor 5	2717.29	-1.66164	0.284279	-5.8451	5.06e-09	8.36e-08	2146.21	1152.37	954.729	5192.02	4252.2	5905.92	1676.68	1705.89	1469.57
LOC115697358	negative regulator of systemic acquired resistance SNI1	203.718	1.30655	0.223667	5.84152	5.17e-09	8.53e-08	202.708	211.406	293.265	101.536	122.534	100.284	265.698	246.674	289.355
LOC115723701	zinc finger protein GAI-ASSOCIATED FACTOR 1	38.6973	7.57006	1.29595	5.84131	5.18e-09	8.53e-08	24.0049	98.7943	77.7105	0	0	0	51.5534	55.0017	41.2112
LOC115708878	AAA-ATPase At3g28580	93.2447	6.88263	1.17863	5.8395	5.24e-09	8.62e-08	54.2333	196.898	277.538	0	0	1.96634	130.866	123.337	54.3637
LOC115694846	cellulose synthase-like protein E6	1007.57	1.42863	0.244671	5.83897	5.25e-09	8.64e-08	967.308	1338.9	1726.28	486.203	452.207	426.697	1533.12	1099.2	1038.17
LOC115708724	putative disease resistance protein RGA4	144.551	-1.13297	0.194102	-5.837	5.32e-09	8.72e-08	120.913	108.466	124.892	197.215	220.269	232.029	108.659	100.836	87.6834
LOC115695748	putative beta-glucosidase 41	228.197	1.31352	0.225032	5.83704	5.31e-09	8.72e-08	223.157	223.151	293.265	126.92	151.708	100.284	300.596	288.342	346.35
LOC115707685	SAC3 family protein A	1182.57	-1.10502	0.189426	-5.83351	5.43e-09	8.9e-08	983.311	718.504	787.282	1585.53	2026.18	1953.56	870.856	988.364	729.526
LOC115702021	glucan 1,3-beta-glucosidase A	73.0233	-2.6192	0.449103	-5.83206	5.47e-09	8.97e-08	34.6737	32.4708	18.5025	154.257	163.378	174.021	27.7595	42.5013	9.64518
LOC115720593	probable aldo-keto reductase 1	82.6318	1.97722	0.339047	5.83168	5.49e-09	8.98e-08	112.912	172.026	126.742	21.4788	21.881	23.5961	102.314	90.8361	71.9004
LOC115706440	anthranilate N-methyltransferase	71.2847	2.50687	0.429888	5.83144	5.49e-09	8.98e-08	97.7977	79.4499	67.5341	27.3367	8.75239	23.5961	126.901	139.171	71.0236
LOC115717139	UPF0160 protein	210.201	1.15191	0.197573	5.83032	5.53e-09	9.03e-08	277.39	314.345	269.211	83.9628	126.91	107.166	251.422	231.674	229.731
LOC115698116	1-acylglycerol-3-phosphate O-acyltransferase	537.545	-0.977465	0.167655	-5.83021	5.54e-09	9.03e-08	337.847	351.652	320.093	779.096	761.458	995.953	384.668	427.513	479.628
LOC115709388	zinc finger A20 and AN1 domain-containing stress-associated protein 5	5426.47	-0.845966	0.145127	-5.82913	5.57e-09	9.08e-08	4504.03	3955.92	3616.31	7421.92	7168.21	9028.47	4359.83	4615.97	4167.59
LOC115720635	calmodulin-binding receptor-like cytoplasmic kinase 2	566.378	-0.755785	0.129664	-5.82879	5.58e-09	9.09e-08	410.75	419.357	427.408	849.391	711.861	850.444	492.533	469.181	466.476
LOC115694685	actin-related protein 6	136.612	2.21909	0.380722	5.82864	5.59e-09	9.09e-08	136.028	214.169	218.33	60.5313	42.3032	17.6971	186.385	188.339	165.722
LOC115700632	probable receptor-like serine/threonine-protein kinase At4g34500	80.8037	1.64405	0.282101	5.82788	5.61e-09	9.12e-08	93.3523	78.0682	103.614	41.0051	35.0096	34.411	110.245	100.003	131.525
LOC115712324	uncharacterized LOC115712324	11.8844	-7.85992	1.34906	-5.82624	5.67e-09	9.2e-08	0	0	0	33.1946	42.3032	31.4615	0	0	0
LOC115712755	zeaxanthin epoxidase, chloroplastic	349.722	0.934729	0.16055	5.82206	5.81e-09	9.43e-08	384.967	428.339	427.408	210.883	253.819	191.719	409.255	415.846	425.265
LOC115697946	uncharacterized LOC115697946	12.8808	-7.98889	1.37227	-5.82165	5.83e-09	9.44e-08	0	0	0	25.3841	36.4683	54.0745	0	0	0
LOC115724549	SURP and G-patch domain-containing protein 1-like protein	1440.31	-0.766134	0.131644	-5.81972	5.89e-09	9.54e-08	1262.48	1133.03	1144.38	1812.03	1932.82	2186.57	1222.21	1210.04	1059.22
LOC115698753	uncharacterized LOC115698753	26.6405	7.19805	1.23702	5.81888	5.92e-09	9.58e-08	43.5644	31.0891	50.8819	0	0	0	35.6908	40.8346	37.7039
A5N79_gr02	5S ribosomal RNA	28.5358	-3.11027	0.534629	-5.81763	5.97e-09	9.64e-08	8.00163	8.29043	9.25125	89.8206	35.0096	82.5865	10.3107	9.16695	4.38417
LOC115702616	dirigent protein 19	70.4282	3.39772	0.584143	5.81658	6.01e-09	9.69e-08	96.0195	192.062	148.945	1.95262	7.29366	6.88221	88.0374	55.835	36.827
LOC115694780	protein FAR-RED-ELONGATED HYPOCOTYL 1-LIKE	144.261	1.53976	0.264843	5.81387	6.1e-09	9.84e-08	174.258	159.591	198.902	62.4839	88.9827	46.2091	182.42	207.506	177.997
LOC115718710	uncharacterized LOC115718710	20.0529	-7.65782	1.31749	-5.81241	6.16e-09	9.91e-08	0	0	0	44.9103	45.2207	89.4687	0	0	0.876834
LOC115722692	biotin synthase, mitochondrial	141.396	1.43719	0.247263	5.81241	6.16e-09	9.91e-08	204.486	173.408	208.153	74.1996	61.2668	52.1081	171.316	190.839	136.786
LOC115707697	malonyl-CoA decarboxylase, mitochondrial	1442.4	0.693642	0.119343	5.81218	6.17e-09	9.91e-08	1452.74	1403.15	1539.41	1052.46	1145.1	1082.47	1884.48	1825.06	1596.72
LOC115706618	aminopeptidase M1	1295.39	1.27264	0.218967	5.812	6.17e-09	9.91e-08	1186.02	1726.48	2026.02	704.897	724.99	539.762	1663.19	1516.71	1570.41
LOC115712951	RPM1-interacting protein 4	230.934	-1.25663	0.216335	-5.80871	6.3e-09	1.01e-07	137.806	147.846	141.544	337.804	351.555	472.906	149.108	141.671	198.165
LOC115704303	uncharacterized LOC115704303	85.413	-2.02259	0.348315	-5.80679	6.37e-09	1.02e-07	52.4551	38.6887	49.9568	117.157	226.104	160.257	44.4153	52.5016	27.1819
LOC115721366	uncharacterized LOC115721366	183.336	1.52001	0.261855	5.80478	6.45e-09	1.03e-07	279.168	225.914	197.052	109.347	53.9731	83.5696	235.559	238.341	227.1
LOC115707339	kunitz trypsin inhibitor 5	1559.03	-1.93838	0.333981	-5.80388	6.48e-09	1.04e-07	657.912	517.461	649.438	3264.78	2059.73	4355.45	627.365	623.352	1275.79
LOC115721203	18.5 kDa class I heat shock protein-like	41.8768	-2.80948	0.484064	-5.80394	6.48e-09	1.04e-07	14.2251	11.7448	7.401	80.0575	75.8541	144.526	12.6901	22.5007	7.89151
LOC115724832	receptor-like serine/threonine-protein kinase SD1-8	134.826	2.13487	0.368008	5.80113	6.59e-09	1.05e-07	120.913	195.516	239.607	29.2893	36.4683	54.0745	225.249	181.672	130.648
LOC115725458	squalene synthase 2	511.539	-1.1984	0.20678	-5.79555	6.81e-09	1.09e-07	302.284	399.322	370.05	779.096	682.687	996.937	350.563	311.676	411.235
LOC115716218	uncharacterized LOC115716218	23.7798	-3.65168	0.630288	-5.79367	6.89e-09	1.1e-07	4.44535	1.38174	3.7005	76.1523	33.5508	79.6369	4.75878	2.50008	7.89151
LOC115697996	protein DJ-1 homolog B	403.898	1.26699	0.218683	5.79376	6.88e-09	1.1e-07	510.326	666.689	670.716	156.21	214.434	154.358	482.223	425.013	355.118
LOC115711293	uncharacterized GPI-anchored protein At4g28100	193.7	1.84059	0.317755	5.79247	6.94e-09	1.1e-07	280.946	207.261	234.982	58.5787	116.699	48.1754	260.146	237.507	299.001
LOC115719565	protein UPSTREAM OF FLC	259.973	1.31588	0.227221	5.79121	6.99e-09	1.11e-07	296.949	221.769	284.013	167.926	109.405	163.207	317.252	391.679	387.561
LOC115717148	uncharacterized LOC115717148	12.1689	-7.90501	1.36516	-5.79054	7.02e-09	1.11e-07	0	0	0	25.3841	37.927	46.2091	0	0	0
LOC115701487	dehydrogenase/reductase SDR family member FEY	70.7158	2.5056	0.432747	5.78998	7.04e-09	1.12e-07	91.5742	113.303	128.592	19.5262	23.3397	4.91586	87.2442	75.0023	92.9445
LOC115722357	plastocyanin	219.253	-1.86556	0.322297	-5.78833	7.11e-09	1.13e-07	363.63	298.455	239.607	331.946	306.334	203.517	111.831	58.3351	59.6247
LOC115712039	protein NUCLEAR FUSION DEFECTIVE 6, chloroplastic/mitochondrial	100.856	-1.82558	0.31542	-5.78778	7.13e-09	1.13e-07	63.124	55.9604	64.7588	142.541	246.526	175.005	34.8977	60.0018	64.8858
LOC115697609	putative lipase YDR444W	474.391	1.11053	0.19191	5.78671	7.18e-09	1.13e-07	569.005	511.934	529.172	363.188	223.186	259.557	568.674	610.852	633.951
LOC115712447	uncharacterized LOC115712447	23.8681	7.1783	1.24056	5.78633	7.19e-09	1.14e-07	39.1191	35.2343	27.7538	0	0	0	38.8633	30.0009	43.8417
LOC115712203	monooxygenase 2	75.4908	2.00675	0.347005	5.78306	7.34e-09	1.16e-07	128.026	116.757	106.389	17.5736	35.0096	13.7644	95.1755	81.6692	85.0529
LOC115716332	probable methyltransferase PMT24	44.3713	-2.40267	0.415458	-5.78317	7.33e-09	1.16e-07	14.2251	19.3443	12.9518	138.636	72.9366	85.536	23.0008	11.667	21.044
LOC115705788	glutathione S-transferase U19	1144.62	1.18578	0.205207	5.77846	7.54e-09	1.19e-07	1565.65	1575.87	1627.3	577.976	586.41	525.997	1368.94	910.028	1563.4
LOC115708967	uncharacterized LOC115708967	13.3774	-8.0325	1.39015	-5.77814	7.55e-09	1.19e-07	0	0	0.925125	31.242	23.3397	64.8894	0	0	0
LOC115700862	MLP-like protein 34	79.9199	7.69854	1.33302	5.77528	7.68e-09	1.21e-07	79.1272	285.329	193.351	0	0	0	53.9328	90.0028	17.5367
LOC115707720	GDSL esterase/lipase 1-like	24.2874	-7.0044	1.21288	-5.77501	7.69e-09	1.21e-07	0	1.38174	4.62563	54.6734	45.2207	111.098	1.58626	0	0
LOC115701093	uncharacterized LOC115701093	9188.18	-1.74883	0.302975	-5.77219	7.82e-09	1.23e-07	8215.89	4011.18	3256.44	16099.4	16253.2	19445.2	5613.77	4991.82	4806.81
LOC115704650	putative disease resistance protein At3g14460	63.7783	-1.73568	0.30074	-5.77136	7.86e-09	1.23e-07	56.0114	43.5247	33.3045	107.394	110.864	120.93	41.2427	29.1676	31.566
LOC115707469	uncharacterized LOC115707469	12.0473	-7.85296	1.36106	-5.76973	7.94e-09	1.24e-07	0	0	1.85025	42.9577	26.2572	37.3605	0	0	0
LOC115701107	uncharacterized LOC115701107	165.388	1.18504	0.205437	5.76839	8e-09	1.25e-07	219.6	185.153	191.501	89.8206	84.6065	97.334	203.834	232.507	184.135
LOC115716861	uncharacterized LOC115716861	218.392	-1.18267	0.205042	-5.76793	8.03e-09	1.25e-07	126.248	129.883	150.795	369.046	318.004	394.252	145.143	137.504	194.657
LOC115721871	putative glutamine amidotransferase GAT1_2.1	1120.1	-2.1366	0.370473	-5.76723	8.06e-09	1.26e-07	553.89	367.542	285.864	2823.49	1155.32	3250.37	436.221	540.017	668.148
LOC115706144	uncharacterized LOC115706144	3517.72	-1.32183	0.229234	-5.76632	8.1e-09	1.26e-07	2276.02	1307.12	1409.89	6465.13	5910.78	6670.82	2169.21	2485.91	2964.58
LOC115705831	tubulin-folding cofactor D	198.926	1.43708	0.249337	5.76358	8.23e-09	1.28e-07	336.957	297.074	322.869	66.3892	83.1477	74.7211	242.698	219.173	147.308
LOC115701150	pectinesterase 31	77.1511	2.65012	0.459965	5.76158	8.33e-09	1.3e-07	79.1272	158.209	110.09	17.5736	4.3762	24.5793	105.486	95.8363	99.0823
LOC115718118	aluminum-activated malate transporter 5	34.9443	-2.56436	0.445141	-5.76078	8.37e-09	1.3e-07	14.2251	16.5809	15.7271	87.868	51.0556	90.4518	18.242	13.3337	7.01468
LOC115720819	protein argonaute 4	723.419	2.33748	0.405856	5.75938	8.44e-09	1.31e-07	1176.24	1231.13	1225.79	123.015	278.618	74.7211	864.511	1015.03	521.717
LOC115714184	mechanosensitive ion channel protein 8	16.5058	-5.84102	1.01475	-5.75612	8.61e-09	1.34e-07	0.88907	0	0	48.8156	56.8906	39.3269	0	0	2.6305
LOC115716817	putative expansin-B2	17.5834	-5.81004	1.0094	-5.75592	8.62e-09	1.34e-07	2.66721	4.14521	7.401	46.8629	67.1017	27.5288	0	1.66672	0.876834
LOC115723116	protein TIFY 4B	153.139	1.99411	0.346576	5.75374	8.73e-09	1.35e-07	272.055	195.516	213.704	21.4788	67.1017	49.1586	188.765	226.674	143.801
LOC115701237	prolycopene isomerase, chloroplastic	96.4459	1.42139	0.247145	5.75122	8.86e-09	1.37e-07	135.139	143.01	143.394	46.8629	35.0096	40.3101	101.521	116.67	106.097
LOC115698742	probable calcium-binding protein CML44	26.0512	-4.61014	0.801899	-5.74903	8.98e-09	1.39e-07	1.77814	4.83608	0.925125	46.8629	72.9366	98.3172	7.13817	1.66672	0
LOC115708648	mini zinc finger protein 3	750.742	-1.60146	0.278879	-5.74248	9.33e-09	1.44e-07	467.651	354.416	202.602	1398.08	1350.79	1562.26	479.843	550.85	390.191
LOC115714222	uncharacterized LOC115714222	118.413	1.53668	0.267629	5.74183	9.37e-09	1.45e-07	191.15	147.155	154.496	52.7208	55.4318	40.3101	157.04	151.671	115.742
LOC115718546	germin-like protein subfamily 1 member 17	90.5958	4.05784	0.706807	5.74108	9.41e-09	1.45e-07	53.3442	196.898	222.03	11.7157	1.45873	6.88221	118.969	155.838	48.2259
LOC115709032	uncharacterized LOC115709032	12.4362	-7.93631	1.38246	-5.74073	9.43e-09	1.45e-07	0	0	0	21.4788	45.2207	45.2259	0	0	0
LOC115699313	alanine--glyoxylate aminotransferase 2 homolog 1, mitochondrial	520.628	-2.36661	0.412433	-5.73816	9.57e-09	1.47e-07	250.718	134.719	83.2613	1079.8	1133.44	1318.43	130.866	196.673	357.748
LOC115714014	ubiquitin thioesterase otubain-like	254.115	0.999964	0.174283	5.73758	9.6e-09	1.48e-07	256.052	300.528	315.468	167.926	159.002	146.493	299.01	339.177	303.385
LOC115715192	nicotinamidase 2	253.494	1.45479	0.253899	5.72979	1.01e-08	1.55e-07	245.383	328.163	350.622	134.731	107.946	120.93	414.014	250.841	328.813
LOC115718961	bidirectional sugar transporter SWEET16	452.539	1.43696	0.250803	5.72943	1.01e-08	1.55e-07	731.704	607.274	646.663	167.926	246.526	149.442	636.883	488.348	398.083
LOC115696838	putative wall-associated receptor kinase-like 16	26.7174	-3.86185	0.674087	-5.72902	1.01e-08	1.55e-07	1.77814	5.52695	0.925125	62.4839	55.4318	99.3004	2.37939	10.0003	2.6305
LOC115706666	ABC transporter D family member 2, chloroplastic	72.5626	2.06006	0.35967	5.72762	1.02e-08	1.56e-07	92.4633	146.464	95.2879	17.5736	27.7159	16.7139	92.7962	82.5025	81.5456
LOC115717108	nitrate regulatory gene2 protein	140.69	1.81715	0.31727	5.72745	1.02e-08	1.56e-07	242.716	214.169	179.474	44.9103	43.762	50.1418	214.938	170.005	106.097
LOC115725678	uncharacterized LOC115725678	213.257	-2.48588	0.43405	-5.72716	1.02e-08	1.56e-07	40.0081	64.9417	63.8336	603.36	189.635	692.153	73.761	75.0023	116.619
LOC115714000	NADH dehydrogenase [ubiquinone] 1 alpha subcomplex subunit 9, mitochondrial	119.884	-6.95893	1.21516	-5.72675	1.02e-08	1.56e-07	0	0.690869	0	283.13	455.125	331.329	0.79313	0	7.89151
LOC115708832	uncharacterized LOC115708832	35.4374	5.12	0.8945	5.72387	1.04e-08	1.59e-07	65.7912	61.4873	45.3311	1.95262	1.45873	0.983172	51.5534	49.1682	41.2112
LOC115724974	cinnamoyl-CoA reductase-like SNL6	161.966	2.06696	0.361226	5.72207	1.05e-08	1.61e-07	240.049	284.638	236.832	44.9103	56.8906	33.4279	270.457	180.006	110.481
LOC115704937	GABA transporter 1	87.5472	-2.72877	0.47726	-5.71758	1.08e-08	1.65e-07	56.9005	44.2156	60.1331	165.973	275.7	103.233	42.0359	28.3342	11.3988
LOC115724921	nuclear pore complex protein NUP214	686.116	-0.952278	0.166614	-5.71547	1.09e-08	1.67e-07	635.685	484.99	533.797	865.012	1051.75	1061.83	472.705	563.351	505.933
LOC115708817	uncharacterized LOC115708817	38.9951	4.93751	0.863973	5.71489	1.1e-08	1.67e-07	68.4584	68.396	26.8286	7.81049	0	0	60.2778	51.6683	67.5163
LOC115725149	uncharacterized LOC115725149	11.8483	-7.85916	1.37522	-5.71485	1.1e-08	1.67e-07	0	0	0	39.0524	23.3397	44.2427	0	0	0
LOC115714522	uncharacterized LOC115714522	114.891	1.51508	0.265272	5.71142	1.12e-08	1.7e-07	155.587	159.591	100.839	52.7208	55.4318	52.1081	150.695	148.338	158.707
LOC115696907	uncharacterized LOC115696907	18.1119	-6.59027	1.15405	-5.71058	1.13e-08	1.71e-07	0	0.690869	0	46.8629	68.5604	45.2259	0	1.66672	0
LOC115716470	AP-2 complex subunit mu	1119.07	-0.916511	0.160579	-5.70754	1.15e-08	1.74e-07	755.709	813.153	818.736	1534.76	1454.36	2031.23	936.686	847.526	879.465
LOC115701404	uncharacterized LOC115701404	912.945	1.03391	0.181169	5.7069	1.15e-08	1.74e-07	1015.32	945.109	1166.58	476.44	669.558	523.048	1166.69	1255.04	998.714
LOC115717222	galactokinase	41.9777	-2.4466	0.428789	-5.70585	1.16e-08	1.75e-07	4.44535	11.7448	12.0266	107.394	75.8541	112.082	20.6214	10.8337	22.7977
LOC115709865	tRNA-dihydrouridine(20/20a) synthase	235.378	-0.942846	0.165326	-5.70294	1.18e-08	1.78e-07	177.814	163.045	156.346	365.14	351.555	350.009	191.937	160.005	202.549
LOC115720985	uncharacterized LOC115720985	33.2973	3.45875	0.606551	5.70232	1.18e-08	1.78e-07	51.566	39.3795	60.1331	1.95262	8.75239	1.96634	51.5534	46.6681	37.7039
LOC115698310	reticulon-like protein B12	124.605	-2.51286	0.440691	-5.70208	1.18e-08	1.79e-07	42.6753	84.286	34.2296	173.783	231.938	410.966	44.4153	65.8354	33.3197
LOC115702309	BURP domain protein RD22	720.073	4.34783	0.762825	5.69964	1.2e-08	1.81e-07	660.579	1334.76	2178.67	25.3841	40.8445	41.2932	1324.53	698.355	176.244
LOC115706701	GDSL esterase/lipase 1	367.497	2.06463	0.362438	5.6965	1.22e-08	1.84e-07	371.631	352.343	747.501	95.6785	88.9827	167.139	448.911	408.346	626.937
LOC115719019	uncharacterized LOC115719019	3612.71	1.27828	0.224431	5.69563	1.23e-08	1.85e-07	5237.51	3343.11	3261.99	1944.81	2403.99	1687.12	5390.11	4664.31	4581.46
LOC115697797	ultraviolet-B receptor UVR8	46.2708	-2.98979	0.525354	-5.691	1.26e-08	1.9e-07	20.4486	8.29043	34.2296	95.6785	87.5239	130.762	16.6557	15.8338	7.01468
LOC115722787	imidazoleglycerol-phosphate dehydratase 1, chloroplastic	502.45	1.3069	0.229698	5.68962	1.27e-08	1.91e-07	616.125	695.705	717.897	302.656	259.654	160.257	640.056	565.017	564.681
LOC115698016	CTP synthase	22.7792	-4.65606	0.818792	-5.68649	1.3e-08	1.95e-07	8.00163	10.363	12.0266	74.1996	13.1286	80.6201	1.58626	3.33344	1.75367
LOC115703577	ER lumen protein-retaining receptor	115.017	-1.31313	0.231036	-5.68368	1.32e-08	1.98e-07	88.907	65.6325	76.7854	197.215	214.434	162.223	72.1748	85.0026	72.7773
LOC115705482	uncharacterized LOC115705482	191.201	1.21157	0.213215	5.68238	1.33e-08	1.99e-07	227.602	270.13	316.393	105.442	87.5239	82.5865	205.421	210.006	215.701
LOC115700703	protein NUCLEAR FUSION DEFECTIVE 4	1267.74	-1.4007	0.246525	-5.68175	1.33e-08	1.99e-07	1048.21	840.787	711.421	1679.26	2176.43	2532.65	884.339	951.696	584.849
LOC115705821	trehalose-phosphate phosphatase A	138.846	-2.6989	0.475096	-5.68074	1.34e-08	2e-07	37.3409	53.8878	51.807	300.704	118.157	539.762	44.4153	65.8354	37.7039
LOC115696924	chlorophyll a-b binding protein of LHCII type 1	417.341	-2.01794	0.355385	-5.67817	1.36e-08	2.03e-07	636.574	364.088	430.183	863.059	630.172	372.622	194.317	163.338	101.713
LOC115698968	uncharacterized LOC115698968	24.5636	7.35025	1.29449	5.67811	1.36e-08	2.03e-07	30.2284	24.8713	38.8553	0	0	0	27.7595	28.3342	71.0236
LOC115712277	MACPF domain-containing protein NSL1	87.9228	1.65133	0.290909	5.67645	1.38e-08	2.05e-07	111.134	143.01	136.919	31.242	24.7985	39.3269	114.211	93.3362	97.3286
LOC115698837	probable RNA-binding protein EIF1AD	12.9082	-7.98426	1.40678	-5.67556	1.38e-08	2.06e-07	0	0	0	21.4788	61.2668	33.4279	0	0	0
LOC115707973	kinesin-like protein KIN-7C, mitochondrial	884.199	1.0878	0.191752	5.67296	1.4e-08	2.09e-07	1298.04	946.49	892.746	453.008	587.869	500.435	1145.28	1131.7	1002.22
LOC115706348	ER membrane protein complex subunit 1-like	30.8379	-2.1357	0.376653	-5.6702	1.43e-08	2.12e-07	10.6688	17.2717	15.7271	60.5313	70.0192	59.9735	14.2763	14.1671	14.9062
LOC115694833	high mobility group B protein 10	455.079	0.880974	0.155378	5.66987	1.43e-08	2.12e-07	540.554	502.953	600.406	251.888	284.453	322.48	548.053	509.182	535.746
LOC115705476	calcium-transporting ATPase, endoplasmic reticulum-type	44.8771	3.29905	0.581933	5.66912	1.44e-08	2.13e-07	50.677	62.1782	88.812	3.90524	0	12.7812	65.0366	60.0018	60.5016
LOC115718454	universal stress protein A-like protein	1995.19	-2.65991	0.469395	-5.66668	1.46e-08	2.16e-07	527.218	1653.25	684.593	3409.28	4630.02	4990.58	602.778	1144.2	314.784
LOC115722365	beta-galactosidase 9-like	1383.19	0.686343	0.121127	5.66631	1.46e-08	2.16e-07	1433.18	1496.42	1547.73	1077.85	994.855	985.139	1806.75	1593.38	1513.42
LOC115695269	E3 ubiquitin-protein ligase RFI2-like	86.9454	2.47085	0.436177	5.66478	1.47e-08	2.18e-07	64.9021	100.176	114.716	44.9103	23.3397	11.7981	117.383	131.671	173.613
LOC115722455	chaperone protein dnaJ 20, chloroplastic-like	11.1771	-7.77351	1.37231	-5.66456	1.47e-08	2.18e-07	0	0	0	27.3367	43.762	29.4952	0	0	0
LOC115705061	ethylene-responsive transcription factor 2-like	33.0122	-3.45477	0.609973	-5.66381	1.48e-08	2.19e-07	20.4486	13.1265	5.55075	83.9628	42.3032	110.115	5.55191	11.667	4.38417
LOC115715019	RPM1-interacting protein 4-like	491.454	-1.27432	0.225014	-5.66328	1.49e-08	2.19e-07	364.519	288.092	275.687	786.907	697.274	987.105	282.354	315.01	426.142
LOC115719697	transcription factor bHLH130	587.886	1.92579	0.340234	5.66019	1.51e-08	2.23e-07	527.218	630.763	1149.01	244.078	223.186	156.324	792.336	549.184	1018.88
LOC115717369	50S ribosomal protein L9	278.504	1.19201	0.210633	5.65917	1.52e-08	2.24e-07	314.731	366.161	339.521	132.778	195.47	124.863	318.838	378.345	335.828
LOC115712078	uncharacterized LOC115712078	14.0289	-4.77694	0.844183	-5.65866	1.53e-08	2.25e-07	4.44535	3.45434	0.925125	39.0524	35.0096	39.3269	2.37939	1.66672	0
LOC115722244	chaperonin CPN60-2, mitochondrial	724.1	-1.06651	0.188563	-5.65599	1.55e-08	2.28e-07	651.688	725.412	556.925	855.249	1187.41	1057.89	438.601	565.851	477.875
LOC115722999	auxin-induced protein PCNT115-like	124.943	3.9606	0.700569	5.65341	1.57e-08	2.31e-07	49.7879	192.752	433.884	7.81049	5.83493	12.7812	178.454	78.3357	164.845
LOC115708029	BAG-associated GRAM protein 1	545.57	-0.942253	0.166682	-5.65299	1.58e-08	2.31e-07	443.646	386.196	331.195	812.291	891.285	762.942	436.221	466.681	379.669
LOC115709721	protein JINGUBANG	67.7547	2.19359	0.388126	5.65175	1.59e-08	2.33e-07	56.0114	84.286	88.812	21.4788	11.6699	33.4279	101.521	93.3362	119.249
LOC115717291	probable inactive receptor kinase At4g23740	207.286	-1.98853	0.352037	-5.64864	1.62e-08	2.37e-07	63.124	55.2695	58.2829	431.529	281.535	635.129	69.7954	118.337	152.569
LOC115697433	RNA polymerase II C-terminal domain phosphatase-like 1	538.642	-1.10206	0.19517	-5.64668	1.64e-08	2.39e-07	386.745	385.505	412.606	724.423	735.201	1037.25	388.633	443.347	334.074
LOC115717098	probable trehalose-phosphate phosphatase F	902.937	-1.77415	0.3143	-5.64477	1.65e-08	2.42e-07	426.753	317.109	276.612	1718.31	1483.53	2295.71	329.149	505.015	774.245
LOC115709141	uncharacterized LOC115709141	258.095	-0.985553	0.174664	-5.64256	1.68e-08	2.45e-07	166.256	178.244	201.677	404.193	353.013	422.764	199.076	176.672	220.962
LOC115702466	uncharacterized LOC115702466	20.2923	7.25197	1.28542	5.64171	1.68e-08	2.46e-07	16.8923	30.3982	16.6523	0	0	0	23.7939	46.6681	48.2259
LOC115712022	glucan endo-1,3-beta-glucosidase	58.8923	-1.80076	0.319279	-5.64007	1.7e-08	2.48e-07	35.5628	46.2882	46.2563	124.968	77.3128	110.115	23.7939	34.1677	31.566
LOC115702571	uncharacterized LOC115702571	25.8031	-2.61455	0.463617	-5.63947	1.71e-08	2.49e-07	9.77977	6.21782	12.0266	72.247	61.2668	42.2764	8.72442	9.16695	10.522
LOC115719896	uncharacterized LOC115719896	14.4578	-4.15181	0.736836	-5.63464	1.75e-08	2.55e-07	2.66721	0.690869	1.85025	27.3367	52.5144	38.3437	1.58626	2.50008	2.6305
LOC115704642	prefoldin subunit 1-like	20.6269	-2.62581	0.466261	-5.63164	1.79e-08	2.6e-07	2.66721	2.76348	1.85025	46.8629	52.5144	54.0745	9.51755	7.50023	7.89151
LOC115718165	protein PLASTID TRANSCRIPTIONALLY ACTIVE 7	90.9129	1.75313	0.31131	5.63146	1.79e-08	2.6e-07	98.6867	102.939	144.32	31.242	36.4683	39.3269	111.038	102.503	151.692
LOC115716963	uncharacterized LOC115716963	23.2968	-3.63379	0.645726	-5.62744	1.83e-08	2.66e-07	7.11256	2.76348	9.25125	60.5313	32.0921	83.5696	2.37939	5.83351	6.13784
LOC115699482	putative DNA (cytosine-5)-methyltransferase CMT1	223.738	1.75965	0.3128	5.62548	1.85e-08	2.68e-07	370.742	319.872	271.062	64.4365	113.781	61.9398	282.354	339.177	190.273
LOC115710160	gamma carbonic anhydrase-like 2, mitochondrial	37.364	6.83392	1.21528	5.62334	1.87e-08	2.72e-07	58.6786	54.5786	48.1065	1.95262	0	0	57.8985	46.6681	68.3931
LOC115697040	ATP-dependent 6-phosphofructokinase 6	2978.92	-1.6845	0.299662	-5.62135	1.89e-08	2.74e-07	1419.84	2457.42	1461.7	4430.5	6037.69	5907.88	1623.54	2330.9	1140.76
LOC115715716	type I inositol polyphosphate 5-phosphatase 2	514.997	0.95489	0.169887	5.62073	1.9e-08	2.75e-07	502.324	628.691	614.283	287.035	355.931	338.211	644.814	568.351	695.33
LOC115704567	F-box protein CPR1	35.2507	-4.17848	0.743617	-5.61913	1.92e-08	2.78e-07	21.3377	4.14521	8.32613	95.6785	129.827	43.2596	7.13817	6.66687	0.876834
LOC115710237	uncharacterized LOC115710237	183.325	1.90012	0.338462	5.61398	1.98e-08	2.86e-07	161.811	332.308	236.832	41.0051	88.9827	62.923	276.802	229.174	220.085
LOC115705688	bifunctional purine biosynthesis protein PurH	12.89	-7.96426	1.41872	-5.61368	1.98e-08	2.86e-07	0	0	0.925125	27.3367	67.1017	20.6466	0	0	0
LOC115707689	5-amino-6-(5-phospho-D-ribitylamino)uracil phosphatase, chloroplastic	386.568	-1.37412	0.244824	-5.6127	1.99e-08	2.87e-07	212.488	179.626	220.18	751.76	494.51	821.932	250.629	219.173	328.813
LOC115714646	mechanosensitive ion channel protein 3, chloroplastic	578.813	-0.975991	0.17392	-5.61172	2e-08	2.89e-07	473.874	341.289	359.874	866.964	951.094	856.343	404.496	460.847	494.535
LOC115720802	uncharacterized LOC115720802	10.0925	-7.61196	1.35719	-5.60863	2.04e-08	2.94e-07	0.88907	0	0	31.242	26.2572	32.4447	0	0	0
LOC115704800	3-oxo-5-alpha-steroid 4-dehydrogenase 2	10.4753	-7.65885	1.3676	-5.60021	2.14e-08	3.08e-07	0.88907	0	0.925125	29.2893	21.881	41.2932	0	0	0
LOC115709105	zinc finger BED domain-containing protein RICESLEEPER 2-like	25.6761	6.91359	1.23543	5.59609	2.19e-08	3.15e-07	39.1191	51.1243	47.1814	0	0	0	34.8977	33.3344	25.4282
LOC115721790	uncharacterized N-acetyltransferase YvbK	158.861	2.3306	0.416489	5.59582	2.2e-08	3.15e-07	97.7977	194.134	249.784	58.5787	30.6334	58.0072	242.698	166.672	331.443
LOC115704782	NAC domain-containing protein 46	40.5871	5.30663	0.94847	5.59493	2.21e-08	3.17e-07	39.1191	65.6325	97.1381	1.95262	0	1.96634	70.5885	44.168	44.7186
LOC115706072	DCN1-like protein 2	321.492	-0.920074	0.164503	-5.59305	2.23e-08	3.2e-07	237.382	229.368	220.18	451.056	547.025	445.377	237.146	239.174	286.725
LOC115715654	uncharacterized LOC115715654	117.053	-1.35069	0.241508	-5.59273	2.24e-08	3.2e-07	86.2398	75.9956	69.3844	146.447	211.516	231.045	81.6923	77.5024	73.6541
LOC115697750	WD repeat-containing protein 43	355.607	0.913308	0.163308	5.59254	2.24e-08	3.2e-07	471.207	386.887	400.579	197.215	249.443	225.146	440.98	412.513	416.496
LOC115722728	sugar transporter ERD6-like 16	7556.51	-1.78001	0.318497	-5.58877	2.29e-08	3.27e-07	4756.52	1913.02	2349.82	16308.3	12438.6	16939.1	3658.71	4298.47	5346.06
LOC115696283	serine/arginine-rich-splicing factor SR34-like	401.491	-0.907555	0.162385	-5.5889	2.29e-08	3.27e-07	382.3	300.528	286.789	583.834	593.704	547.627	308.527	322.51	287.602
LOC115712386	phenolic glucoside malonyltransferase 1	191.217	3.58683	0.641868	5.58811	2.3e-08	3.28e-07	225.824	469.791	471.814	5.85787	23.3397	12.7812	204.627	268.342	38.5807
LOC115699389	zinc transporter 5	82.6803	-1.95103	0.349207	-5.58702	2.31e-08	3.29e-07	86.2398	56.6513	48.1065	181.594	97.7351	160.257	38.8633	30.8343	43.8417
LOC115717357	dynamin-2A-like	403.904	-0.910407	0.162974	-5.58621	2.32e-08	3.31e-07	312.063	290.165	313.617	503.777	605.374	663.641	328.356	336.677	281.464
LOC115707159	GDSL esterase/lipase 1	66.685	-2.99578	0.536367	-5.5853	2.33e-08	3.32e-07	1.77814	4.14521	8.32613	232.362	160.461	127.812	16.6557	9.16695	39.4576
LOC115709402	tRNA (cytosine(38)-C(5))-methyltransferase 2	192.657	1.30995	0.234573	5.58441	2.34e-08	3.34e-07	287.17	201.043	229.431	99.5837	116.699	77.6706	256.181	225.007	241.129
LOC115718159	40S ribosomal protein S10-1-like	16.0912	-7.32798	1.31238	-5.58375	2.35e-08	3.34e-07	0	0.690869	0	46.8629	33.5508	62.923	0.79313	0	0
LOC115709650	uncharacterized LOC115709650	18.4392	-6.61978	1.1868	-5.57784	2.44e-08	3.46e-07	0.88907	0.690869	0	25.3841	74.3954	62.923	0.79313	0	0.876834
LOC115722089	gamma conglutin 1	26.926	-4.62215	0.829188	-5.57431	2.49e-08	3.53e-07	2.66721	3.45434	0.925125	44.9103	151.708	29.4952	1.58626	5.83351	1.75367
LOC115715146	stemmadenine O-acetyltransferase	1556.11	1.06411	0.190939	5.57304	2.5e-08	3.55e-07	1316.71	1989.01	1954.79	947.022	844.606	1036.26	1861.48	1920.89	2134.22
LOC115705771	centrin-1-like	27.3551	-4.66538	0.837225	-5.57243	2.51e-08	3.56e-07	0.88907	5.52695	0.925125	124.968	62.7255	42.2764	5.55191	3.33344	0
LOC115705397	uricase-2 isozyme 1	5615.42	-1.21169	0.217627	-5.56775	2.58e-08	3.65e-07	2789.9	4103.76	2896.57	7826.11	8502.95	12129.4	3848.26	4308.47	4133.4
LOC115716469	plant intracellular Ras-group-related LRR protein 5	1578.26	-1.33849	0.240495	-5.56557	2.61e-08	3.69e-07	849.062	1200.04	802.084	2485.69	2085.99	3563.02	1072.31	1183.37	962.764
LOC115719688	cysteine synthase	158.38	1.59694	0.287062	5.56304	2.65e-08	3.74e-07	173.369	169.263	232.206	62.4839	93.3589	56.0408	187.972	184.172	266.558
LOC115724694	receptor-like protein 19	74.7433	-2.35073	0.422553	-5.56316	2.65e-08	3.74e-07	20.4486	35.9252	60.1331	175.736	148.791	140.594	34.1046	17.5005	39.4576
LOC115706901	uncharacterized LOC115706901	10.5242	-7.67985	1.38085	-5.5617	2.67e-08	3.77e-07	0	0	0	33.1946	37.927	23.5961	0	0	0
LOC115706486	signal peptide peptidase-like 4	3039.44	-1.01058	0.181722	-5.56114	2.68e-08	3.78e-07	1794.14	1700.92	2090.78	4014.59	4656.27	5874.45	2154.93	2372.57	2696.27
LOC115701735	filament-like plant protein 4	442.642	1.29821	0.233464	5.56065	2.69e-08	3.78e-07	569.005	723.34	575.428	183.546	256.737	172.055	540.914	571.684	391.068
LOC115715272	cytochrome P450 94A1	15.5986	-7.26587	1.30687	-5.55976	2.7e-08	3.8e-07	0	0	1.85025	39.0524	55.4318	43.2596	0.79313	0	0
LOC115706204	uncharacterized LOC115706204	937.877	-1.37225	0.246848	-5.55911	2.71e-08	3.81e-07	619.682	502.953	328.419	1864.75	1468.94	1708.75	592.468	785.857	569.066
LOC115701587	uncharacterized LOC115701587	19.4859	6.94848	1.25042	5.55693	2.75e-08	3.85e-07	33.7847	24.1804	21.2779	0	0	0	29.3458	30.8343	35.9502
LOC115695987	ubiquinol oxidase, mitochondrial	217.101	2.02787	0.365008	5.55569	2.77e-08	3.88e-07	137.806	259.076	356.173	101.536	58.3493	77.6706	328.356	250.008	384.93
LOC115707747	uncharacterized LOC115707747	17.9937	-6.57887	1.18444	-5.5544	2.79e-08	3.9e-07	0.88907	0.690869	0	31.242	77.3128	50.1418	0	1.66672	0
LOC115708100	probable glutamate carboxypeptidase LAMP1	20.5115	-5.12034	0.922254	-5.55198	2.82e-08	3.96e-07	0.88907	0	0.925125	64.4365	42.3032	70.7884	0	0	5.26101
LOC115704501	uncharacterized LOC115704501	13.2491	-7.99654	1.44051	-5.55118	2.84e-08	3.97e-07	1.77814	0	0	50.7682	14.5873	52.1081	0	0	0
LOC115694876	uncharacterized LOC115694876	46.0309	-2.4826	0.447376	-5.54925	2.87e-08	4.01e-07	10.6688	25.5621	19.4276	105.442	87.5239	111.098	9.51755	27.5008	17.5367
LOC115721395	replication protein A 70 kDa DNA-binding subunit B	47.7676	2.87661	0.518519	5.54775	2.89e-08	4.04e-07	104.021	46.9791	42.5558	11.7157	5.83493	10.8149	64.2435	68.3354	75.4078
LOC115719531	tetraspanin-3	283.981	2.06903	0.372942	5.54786	2.89e-08	4.04e-07	271.166	379.287	608.732	66.3892	122.534	60.9567	454.463	294.176	298.124
LOC115724763	peroxidase N1	453.828	-2.84977	0.51382	-5.54623	2.92e-08	4.07e-07	27.5612	32.4708	14.802	1607.01	376.353	1537.68	77.7267	209.173	201.672
LOC115708229	ethylene-responsive transcription factor ERF110	700.725	-2.13982	0.386022	-5.54324	2.97e-08	4.14e-07	240.938	95.3399	121.191	1519.14	1056.12	2191.49	244.284	357.511	480.505
LOC115713927	very-long-chain 3-oxoacyl-CoA reductase 1	272.701	0.890101	0.160799	5.53548	3.1e-08	4.32e-07	305.84	328.163	341.371	160.115	189.635	168.122	321.217	340.844	299.001
LOC115716781	uncharacterized LOC115716781	14.14	-5.10108	0.921911	-5.53316	3.15e-08	4.37e-07	2.66721	3.45434	1.85025	37.0998	42.3032	36.3774	0	0	3.50734
LOC115705398	nudix hydrolase 26, chloroplastic	243.266	0.933167	0.168683	5.53208	3.16e-08	4.4e-07	277.39	257.003	232.206	150.352	180.883	157.308	302.975	303.343	327.936
LOC115708247	RNA exonuclease 4	237.83	1.3112	0.237081	5.5306	3.19e-08	4.43e-07	343.181	274.275	249.784	148.399	128.368	92.4182	268.871	295.842	339.335
LOC115721711	lysine-specific demethylase JMJ25	581.724	-0.960421	0.173707	-5.52899	3.22e-08	4.47e-07	420.53	485.681	478.29	685.37	907.332	948.761	421.152	484.182	404.221
LOC115716878	uncharacterized LOC115716878	461.884	-1.97883	0.358002	-5.52744	3.25e-08	4.5e-07	224.935	497.426	290.489	658.034	996.314	853.393	201.455	302.509	132.402
LOC115701758	18S ribosomal RNA	81475.7	-2.40523	0.435395	-5.52424	3.31e-08	4.58e-07	69587.5	36069.6	68398.2	254269	123442	92710.2	17059.4	24293.2	47452.5
LOC115712617	uncharacterized LOC115712617	13.9048	-8.07129	1.46134	-5.5232	3.33e-08	4.61e-07	0.88907	0	0	68.3418	11.6699	44.2427	0	0	0
LOC115722362	receptor-like kinase TMK4	493.034	-1.33174	0.241251	-5.52014	3.39e-08	4.68e-07	310.285	277.729	260.885	702.944	781.881	1081.49	249.836	357.511	414.743
LOC115706077	S-norcoclaurine synthase 2	228.488	-1.67587	0.303761	-5.51708	3.45e-08	4.76e-07	101.354	234.895	210.929	355.377	411.363	382.454	101.521	120.837	137.663
LOC115720597	protein YIPF1 homolog	321.413	-0.845131	0.153182	-5.51715	3.45e-08	4.76e-07	264.054	234.895	265.511	408.098	453.666	503.384	266.492	245.841	250.775
LOC115722725	uncharacterized LOC115722725	20.9877	6.82722	1.23759	5.51654	3.46e-08	4.77e-07	32.0065	32.4708	36.0799	0	0	0	30.9321	25.8341	31.566
LOC115722649	ankyrin repeat domain-containing protein 13C	75.4523	-1.40213	0.254182	-5.51624	3.46e-08	4.77e-07	35.5628	31.0891	37.005	160.115	137.121	120.93	45.2084	54.1683	57.8711
LOC115707653	protein PLANT CADMIUM RESISTANCE 1	595.219	-1.62464	0.294625	-5.51427	3.5e-08	4.82e-07	422.308	265.985	210.003	1155.95	835.854	1374.47	308.527	336.677	447.186
LOC115715640	haloacid dehalogenase-like hydrolase domain-containing protein Sgpp	199.601	-1.68021	0.30476	-5.51321	3.52e-08	4.85e-07	69.3474	151.3	109.165	294.846	377.812	444.394	122.142	95.0029	132.402
LOC115702094	cytochrome P450 704C1	153.522	2.391	0.433791	5.51187	3.55e-08	4.88e-07	195.595	181.008	236.832	13.6684	30.6334	74.7211	260.146	189.172	199.918
LOC115725742	TMV resistance protein N-like	66.624	6.66905	1.21016	5.51089	3.57e-08	4.9e-07	16.8923	113.303	168.373	3.90524	0	0	138.798	74.1689	84.1761
LOC115715896	growth-regulating factor 9	16.8989	-7.39042	1.34177	-5.50794	3.63e-08	4.98e-07	0	0	0	56.626	67.1017	27.5288	0	0.833359	0
LOC115702407	ER lumen protein-retaining receptor erd-2.2	40.4155	3.89822	0.707735	5.50803	3.63e-08	4.98e-07	31.1174	75.9956	79.5608	0	1.45873	7.86538	66.6229	45.0014	56.1174
LOC115699165	ureide permease 1	344.822	1.97443	0.358619	5.50564	3.68e-08	5.04e-07	294.282	498.807	842.789	121.063	80.2303	97.334	453.67	375.011	340.212
LOC115709179	alpha-L-fucosidase 1	69.8093	2.21651	0.402623	5.50518	3.69e-08	5.05e-07	88.907	102.249	107.315	15.621	20.4223	21.6298	126.108	91.6695	54.3637
LOC115721820	KRR1 small subunit processome component	418.437	-0.799752	0.145326	-5.50315	3.73e-08	5.1e-07	320.954	356.488	370.975	525.255	573.282	625.297	324.39	314.176	355.118
LOC115707119	aspartic proteinase PCS1	180.65	-2.07196	0.376595	-5.50183	3.76e-08	5.14e-07	159.143	167.19	114.716	189.404	360.307	407.033	95.1755	91.6695	41.2112
LOC115707969	zinc finger CCCH domain-containing protein 64	62.5668	1.63024	0.296316	5.50168	3.76e-08	5.14e-07	72.0147	72.5412	77.7105	25.3841	33.5508	24.5793	81.6923	95.8363	79.7919
LOC115701039	protein ORANGE-LIKE, chloroplastic	546.55	-1.24282	0.225927	-5.50098	3.78e-08	5.15e-07	446.313	386.887	325.644	810.338	684.145	1147.36	401.324	375.845	341.089
LOC115699636	anthocyanidin 3-O-glucosyltransferase 2	153.396	2.23977	0.407341	5.4985	3.83e-08	5.22e-07	377.855	185.153	171.148	41.0051	30.6334	41.2932	249.836	160.005	123.634
LOC115719493	G-type lectin S-receptor-like serine/threonine-protein kinase LECRK3	87.651	3.15684	0.574156	5.49824	3.84e-08	5.23e-07	135.139	117.448	181.325	17.5736	16.0461	3.93269	141.97	133.337	42.0881
LOC115704308	uncharacterized LOC115704308	31.0875	-2.14436	0.390109	-5.49681	3.87e-08	5.26e-07	15.1142	8.9813	16.6523	66.3892	62.7255	65.8725	14.2763	17.5005	12.2757
LOC115710222	putative disease resistance protein RGA4	35.001	-2.55086	0.464054	-5.4969	3.87e-08	5.26e-07	20.4486	25.5621	12.0266	97.6311	58.3493	63.9062	15.0695	15.0005	7.01468
LOC115707582	putative leucine-rich repeat receptor-like serine/threonine-protein kinase At2g19230	958.166	-1.41117	0.257005	-5.49084	4e-08	5.44e-07	487.21	469.1	229.431	1919.43	1676.08	1810.02	707.472	658.354	666.394
LOC115697882	uncharacterized LOC115697882	52.5992	2.78558	0.507763	5.48598	4.11e-08	5.58e-07	80.0163	67.0143	131.368	5.85787	5.83493	11.7981	65.0366	43.3347	63.1321
LOC115722631	nuclear transcription factor Y subunit C-9	339.471	0.813971	0.148409	5.48463	4.14e-08	5.62e-07	409.861	411.758	430.183	189.404	237.773	224.163	392.599	366.678	392.822
LOC115715277	epidermis-specific secreted glycoprotein EP1	28.2297	-7.22896	1.31853	-5.4826	4.19e-08	5.68e-07	0	0	3.7005	27.3367	75.8541	145.509	0	1.66672	0
LOC115720938	putative respiratory burst oxidase homolog protein H	29.3132	-2.90661	0.530183	-5.48228	4.2e-08	5.69e-07	15.1142	11.7448	25.9035	60.5313	56.8906	68.8221	7.13817	14.1671	3.50734
LOC115710757	early nodulin-93	343.733	-1.72784	0.315193	-5.48183	4.21e-08	5.7e-07	134.25	248.022	149.87	515.492	517.85	933.03	167.35	221.673	206.056
LOC115714101	serine/threonine-protein kinase MHK-like	14.2737	-5.58075	1.01914	-5.47593	4.35e-08	5.88e-07	0.88907	3.45434	2.77538	42.9577	24.7985	51.125	1.58626	0	0.876834
LOC115699259	ABC transporter B family member 19	251.661	1.46595	0.267734	5.47539	4.37e-08	5.9e-07	242.716	307.437	409.83	142.541	102.111	104.216	344.218	255.008	356.872
LOC115711607	uncharacterized LOC115711607	44.6505	-2.17869	0.398135	-5.47224	4.44e-08	6e-07	11.5579	10.363	19.4276	64.4365	106.487	123.88	20.6214	26.6675	18.4135
LOC115708184	transcription factor bHLH68	43.801	2.95742	0.540783	5.46877	4.53e-08	6.11e-07	109.356	59.4147	58.2829	3.90524	10.2111	4.91586	53.9328	43.3347	50.8564
LOC115716074	protein LATERAL ROOT PRIMORDIUM 1	343.361	1.42924	0.261401	5.46761	4.56e-08	6.15e-07	524.551	510.552	452.386	191.357	141.497	105.199	452.877	423.346	288.479
LOC115725610	probable 2-oxoglutarate/Fe(II)-dependent dioxygenase	59.173	3.22795	0.590821	5.4635	4.67e-08	6.29e-07	137.806	111.921	60.1331	9.76311	2.91746	8.84855	94.3824	70.8355	35.9502
LOC115702912	probable carboxylesterase 2	365.584	1.12507	0.205983	5.46196	4.71e-08	6.34e-07	477.43	494.662	490.316	187.452	245.067	144.526	453.67	401.679	395.452
LOC115705470	DNA mismatch repair protein MSH7-like	14.8719	-5.23953	0.959641	-5.45989	4.76e-08	6.4e-07	1.77814	1.38174	0.925125	39.0524	23.3397	63.9062	0	0.833359	2.6305
LOC115725508	phosphatidylinositol N-acetylglucosaminyltransferase subunit A	217.265	-0.877395	0.160722	-5.45908	4.79e-08	6.43e-07	183.148	181.699	186.875	290.941	328.215	290.036	173.695	170.839	149.939
LOC115714037	phosphoprotein ECPP44	4622.31	1.41383	0.2591	5.4567	4.85e-08	6.51e-07	4065.72	4835.39	5362.03	2009.25	3600.15	1851.31	7515.7	5856.01	6505.23
LOC115701083	signaling peptide TAXIMIN 1	204.18	1.86819	0.342391	5.45631	4.86e-08	6.52e-07	146.697	302.601	332.12	95.6785	74.3954	58.9903	264.112	233.34	329.69
LOC115703174	plastid division protein PDV2	243.781	-0.936572	0.171654	-5.45615	4.87e-08	6.52e-07	208.042	189.989	181.325	333.898	405.528	321.497	180.04	198.339	175.367
LOC115705033	WEB family protein At2g40480	57.9375	2.12232	0.38913	5.45401	4.92e-08	6.59e-07	85.3507	60.1056	58.2829	15.621	18.9635	23.5961	85.658	62.5019	111.358
LOC115712896	metal transporter Nramp3	1362.53	1.42538	0.261366	5.45357	4.94e-08	6.6e-07	1261.59	1774.84	2438.63	677.56	538.272	626.281	1727.44	1274.21	1943.94
LOC115722641	probable aldo-keto reductase 2	421.655	1.57465	0.288737	5.45357	4.94e-08	6.6e-07	413.417	643.89	811.335	189.404	148.791	147.476	602.778	378.345	459.461
LOC115703574	mitochondrial carrier protein CoAc2	43.7108	-2.0575	0.377472	-5.45074	5.02e-08	6.7e-07	24.0049	17.2717	24.9784	119.11	77.3128	67.8389	18.242	18.3339	26.305
LOC115718487	uric acid degradation bifunctional protein TTL-like	32.153	-2.71229	0.497717	-5.44946	5.05e-08	6.74e-07	9.77977	20.0352	12.0266	50.7682	71.4779	92.4182	14.2763	13.3337	5.26101
LOC115695348	uncharacterized LOC115695348	223.809	1.18357	0.217243	5.44811	5.09e-08	6.79e-07	229.38	261.148	288.639	146.447	141.497	93.4014	279.182	297.509	277.08
LOC115700678	polyvinylalcohol dehydrogenase-like	78.0548	2.91448	0.53513	5.4463	5.14e-08	6.85e-07	41.7863	79.4499	183.175	17.5736	14.5873	14.7476	114.211	96.6696	140.294
LOC115712462	L-type lectin-domain containing receptor kinase IX.1	81.9512	2.78836	0.512773	5.43781	5.39e-08	7.18e-07	49.7879	119.52	176.699	19.5262	10.2111	19.6634	89.6236	100.836	151.692
LOC115704586	uncharacterized LOC115704586	364.746	-1.60762	0.295668	-5.43725	5.41e-08	7.2e-07	130.693	157.518	79.5608	829.864	573.282	791.454	176.075	240.007	304.262
LOC115704564	calcium-transporting ATPase 12, plasma membrane-type	35.4248	-3.01583	0.554951	-5.43441	5.5e-08	7.31e-07	40.8972	13.8174	13.8769	68.3418	59.808	94.3845	5.55191	12.5004	9.64518
LOC115705582	uncharacterized LOC115705582	35.1775	2.61826	0.482253	5.42923	5.66e-08	7.52e-07	40.0081	42.8339	48.1065	3.90524	8.75239	11.7981	46.0015	44.168	71.0236
LOC115713128	pathogen-related protein	264.939	3.0929	0.569936	5.42676	5.74e-08	7.61e-07	168.923	870.495	781.731	7.81049	18.9635	30.4783	210.972	142.504	152.569
LOC115706326	translation initiation factor IF-2, chloroplastic	507.165	-1.02609	0.189093	-5.42636	5.75e-08	7.62e-07	491.656	397.94	331.195	784.954	643.301	814.067	363.253	390.012	348.103
LOC115725268	probable sucrose-phosphate synthase 1	1769.86	0.71274	0.131348	5.42634	5.75e-08	7.62e-07	1942.62	2306.81	2349.82	1173.53	1228.25	1134.58	2070.86	1946.73	1775.59
LOC115706241	tetraspanin-2-like	9.64744	-7.53319	1.38853	-5.42531	5.79e-08	7.66e-07	0.88907	0	0	37.0998	29.1746	19.6634	0	0	0
LOC115707114	amino acid transporter AVT1C	559.247	1.45654	0.26858	5.42313	5.86e-08	7.75e-07	519.217	801.408	819.661	277.272	249.443	246.776	928.755	690.021	500.672
LOC115724855	epoxide hydrolase A	578.295	1.10105	0.203036	5.42295	5.86e-08	7.75e-07	697.031	747.52	775.255	281.178	414.28	254.642	718.575	705.022	611.154
LOC115701519	uncharacterized LOC115701519	208.393	-1.14007	0.210271	-5.42193	5.9e-08	7.79e-07	169.812	177.553	120.266	308.514	290.288	368.69	139.591	150.005	150.816
LOC115704930	inorganic pyrophosphatase 1	88.7556	-3.46307	0.638739	-5.42173	5.9e-08	7.79e-07	17.7814	42.143	8.32613	173.783	91.9001	404.084	27.7595	22.5007	10.522
LOC115710658	gibberellin 2-beta-dioxygenase 8	76.6027	2.32532	0.428942	5.42107	5.92e-08	7.81e-07	50.677	73.923	124.892	13.6684	26.2572	31.4615	149.901	111.67	106.974
LOC115719200	superoxide dismutase [Cu-Zn]	3581.66	1.5023	0.277184	5.41984	5.97e-08	7.86e-07	2882.36	5359.07	5730.23	1310.21	1544.8	1907.35	4083.82	3884.29	5532.83
LOC115700049	uncharacterized LOC115700049	18.7001	-6.636	1.22481	-5.41799	6.03e-08	7.93e-07	0.88907	0	0.925125	29.2893	99.1938	36.3774	0.79313	0.833359	0
LOC115716144	probable serine/threonine-protein kinase pats1	42.5104	3.8362	0.708099	5.4176	6.04e-08	7.94e-07	18.6705	56.6513	72.1598	5.85787	0	8.84855	67.416	59.1685	93.8213
LOC115706090	receptor-like protein kinase 5	498.723	-1.41911	0.262028	-5.41588	6.1e-08	8.01e-07	420.53	405.54	362.649	673.655	869.405	858.309	327.562	385.845	185.012
LOC115706577	U-box domain-containing protein 35-like	149.275	1.39952	0.258436	5.41534	6.12e-08	8.03e-07	143.14	165.118	197.977	78.1049	78.7715	73.7379	230.801	225.007	150.816
LOC115708036	peptide-N4-(N-acetyl-beta-glucosaminyl)asparagine amidase A-like	9.49937	-7.54116	1.39277	-5.41449	6.15e-08	8.06e-07	0	0	0	23.4315	33.5508	28.512	0	0	0
LOC115705263	pentatricopeptide repeat-containing protein At1g15510, chloroplastic	526.77	-0.74902	0.138375	-5.41298	6.2e-08	8.13e-07	432.088	419.357	407.055	738.091	681.228	763.925	473.498	442.514	383.177
LOC115706152	protein NDL1-like	210.11	1.27453	0.235475	5.41262	6.21e-08	8.14e-07	253.385	263.912	196.127	99.5837	118.157	124.863	238.732	252.508	343.719
LOC115722638	probable aldo-keto reductase 2	275.049	2.7376	0.506554	5.40436	6.5e-08	8.51e-07	114.69	478.081	607.807	54.6734	45.2207	65.8725	351.356	249.174	508.564
LOC115703609	metal tolerance protein A1	114.854	-1.2935	0.23943	-5.4024	6.58e-08	8.6e-07	48.8988	58.7239	69.3844	226.504	164.837	217.281	79.313	93.3362	75.4078
LOC115714278	WD repeat-containing protein 25	193.226	1.17112	0.216824	5.40127	6.62e-08	8.65e-07	188.483	172.717	184.1	138.636	94.8176	133.711	253.801	248.341	324.429
LOC115702083	uncharacterized LOC115702083	50.2219	3.07457	0.569464	5.39905	6.7e-08	8.75e-07	56.0114	90.5038	122.117	0	10.2111	7.86538	58.6916	40.8346	65.7626
LOC115706403	heavy metal-associated isoprenylated plant protein 39	900.174	-1.8822	0.348651	-5.39852	6.72e-08	8.77e-07	935.301	526.442	296.04	1554.29	1403.3	2032.22	440.187	501.682	412.112
LOC115705000	glutathione hydrolase 3	205.386	1.6825	0.311705	5.39774	6.75e-08	8.8e-07	165.367	235.586	357.098	80.0575	103.57	75.7043	317.252	235.007	278.833
LOC115705637	probable RNA-dependent RNA polymerase 5	109.636	2.18259	0.404385	5.3973	6.77e-08	8.81e-07	246.272	132.647	155.421	33.1946	29.1746	20.6466	135.625	158.338	75.4078
LOC115696314	uncharacterized LOC115696314	13.4691	-4.33365	0.80378	-5.39159	6.98e-08	9.09e-07	6.22349	3.45434	7.401	27.3367	30.6334	41.2932	2.37939	2.50008	0
LOC115712701	protein HEAT INTOLERANT 4	421.006	-0.941761	0.174693	-5.39096	7.01e-08	9.11e-07	305.84	391.723	304.366	525.255	627.255	678.389	302.182	320.843	333.197
LOC115708319	uncharacterized LOC115708319	17.2492	6.78284	1.25852	5.38953	7.06e-08	9.18e-07	20.4486	18.6535	30.5291	0	0	0	30.1389	29.1676	26.305
LOC115716510	BTB/POZ domain-containing protein At5g41330	240.045	-1.75305	0.325641	-5.38339	7.31e-08	9.49e-07	158.254	104.321	146.17	406.145	290.288	653.809	154.66	144.171	102.59
LOC115725636	preprotein translocase subunit SCY1, chloroplastic	355.884	1.21116	0.225009	5.3827	7.34e-08	9.52e-07	521.884	352.343	407.055	177.689	243.608	159.274	435.428	472.514	433.156
LOC115720952	probable leucine-rich repeat receptor-like protein kinase At5g63930	117.226	2.06419	0.383628	5.3807	7.42e-08	9.62e-07	144.029	138.174	215.554	60.5313	27.7159	22.613	164.971	168.338	113.112
LOC115713946	ethylene-responsive transcription factor RAP2-4	5387.7	-0.751933	0.139782	-5.37933	7.48e-08	9.69e-07	3386.47	3256.07	4172.31	8156.1	7855.27	7627.45	4370.14	5157.66	4507.81
LOC115714242	MDIS1-interacting receptor like kinase 2	718.859	-1.27823	0.237694	-5.37764	7.55e-08	9.77e-07	428.532	473.936	295.115	1319.97	1010.9	1402	483.809	626.686	428.772
LOC115707229	serine/threonine protein phosphatase 2A 57 kDa regulatory subunit B'	45.685	3.66115	0.680936	5.37663	7.59e-08	9.82e-07	26.6721	63.5599	104.539	7.81049	0	7.86538	65.8298	70.0021	64.8858
LOC115724857	epoxide hydrolase A	235.41	1.49184	0.277657	5.37296	7.75e-08	1e-06	212.488	289.474	363.574	138.636	116.699	76.6874	300.596	290.842	329.69
LOC115709614	uncharacterized LOC115709614	437.604	-0.750948	0.139795	-5.3718	7.8e-08	1.01e-06	383.189	362.015	314.543	599.455	576.199	629.23	342.632	355.011	376.162
LOC115696885	uncharacterized LOC115696885	400.981	-1.50073	0.279367	-5.37189	7.79e-08	1.01e-06	185.816	221.769	203.528	675.607	501.804	1036.26	218.904	243.341	321.798
LOC115709216	uncharacterized LOC115709216	37.44	-2.87641	0.535674	-5.3697	7.89e-08	1.02e-06	16.0033	17.9626	4.62563	56.626	137.121	68.8221	12.6901	10.8337	12.2757
LOC115704798	protein NRT1/ PTR FAMILY 5.4-like	9.22804	-7.4988	1.39664	-5.36916	7.91e-08	1.02e-06	0	0	0	23.4315	32.0921	27.5288	0	0	0
LOC115722888	uncharacterized LOC115722888	31.0364	-2.27803	0.424415	-5.36745	7.99e-08	1.03e-06	13.336	8.29043	11.1015	70.2944	52.5144	81.6033	19.0351	10.0003	13.1525
LOC115708930	agamous-like MADS-box protein AGL16	32.304	4.70288	0.876243	5.36709	8e-08	1.03e-06	23.1158	62.8691	57.3578	0	4.3762	0.983172	37.2771	42.5013	62.2552
LOC115716160	G-box-binding factor 3	142.383	-1.13404	0.211298	-5.367	8.01e-08	1.03e-06	102.243	86.3586	89.7371	210.883	205.681	271.356	105.486	115.004	94.6981
LOC115698240	probable ubiquitin-conjugating enzyme E2 24	1460.19	-0.918892	0.171212	-5.36699	8.01e-08	1.03e-06	1334.49	1322.32	1493.15	2026.82	2296.04	1560.29	1070.72	1090.87	946.981
LOC115706148	copper transport protein ATX1-like	2786.06	-1.38929	0.258995	-5.36415	8.13e-08	1.04e-06	1088.22	1731.32	1810.47	5740.71	3680.38	5375	1723.47	1591.72	2333.26
LOC115719852	uncharacterized LOC115719852	9.72651	-7.57097	1.41144	-5.36399	8.14e-08	1.04e-06	0	0	0	35.1472	18.9635	33.4279	0	0	0
LOC115722881	gamma conglutin 1	16.6206	-7.36873	1.37471	-5.3602	8.31e-08	1.07e-06	0	0	0.925125	25.3841	86.0652	36.3774	0	0.833359	0
LOC115695436	protein DOWNY MILDEW RESISTANCE 6	235.218	-2.79827	0.522132	-5.35931	8.35e-08	1.07e-06	140.473	48.3608	30.5291	583.834	348.637	726.564	62.6572	124.17	51.7332
LOC115717863	uncharacterized LOC115717863	13.501	-7.07172	1.31997	-5.35747	8.44e-08	1.08e-06	0	0	0	37.0998	48.1382	35.3942	0	0	0.876834
LOC115717484	rust resistance kinase Lr10	10.1931	-7.63143	1.42452	-5.3572	8.45e-08	1.08e-06	0	0	0.925125	15.621	46.6794	28.512	0	0	0
LOC115716289	protein ODORANT1	54.7359	2.14544	0.400539	5.35637	8.49e-08	1.08e-06	62.2349	89.813	86.9618	19.5262	7.29366	19.6634	58.6916	79.1691	69.2699
LOC115698943	TPD1 protein homolog 1B	92.1198	1.81996	0.339851	5.35516	8.55e-08	1.09e-06	162.7	100.867	94.3628	48.8156	32.0921	25.5625	120.556	127.504	116.619
LOC115714353	AUGMIN subunit 3	288.396	-1.39913	0.261386	-5.35274	8.66e-08	1.1e-06	173.369	207.261	123.967	421.766	460.959	632.18	160.212	230.84	185.012
LOC115723178	allene oxide synthase 1, chloroplastic	9.28416	-7.50219	1.40231	-5.34988	8.8e-08	1.12e-06	0.88907	0	0	19.5262	24.7985	38.3437	0	0	0
LOC115699182	DNA (cytosine-5)-methyltransferase 2-like	20.6688	-3.17307	0.59323	-5.3488	8.85e-08	1.13e-06	1.77814	5.52695	5.55075	39.0524	59.808	57.024	9.51755	2.50008	5.26101
LOC115716949	50S ribosomal protein L19-1, chloroplastic	264.899	0.941544	0.176086	5.34707	8.94e-08	1.14e-06	304.062	325.399	327.494	175.736	175.048	140.594	317.252	279.175	339.335
LOC115704651	actin-depolymerizing factor 5	880.814	0.879779	0.164593	5.34517	9.03e-08	1.15e-06	1126.45	851.841	1016.71	591.645	612.668	533.862	1092.14	936.695	1165.31
LOC115704461	probable amidase At4g34880	24.7568	6.53998	1.22357	5.345	9.04e-08	1.15e-06	27.5612	22.7987	30.5291	0	0	0.983172	46.0015	45.8347	49.1027
LOC115700662	scarecrow-like protein 23	252.528	1.13277	0.212259	5.33671	9.47e-08	1.2e-06	323.621	294.31	388.553	162.068	115.24	121.913	289.492	257.508	320.045
LOC115706367	peptidyl-prolyl cis-trans isomerase CYP18-1	76.4633	1.42661	0.267493	5.33326	9.65e-08	1.22e-06	83.5726	97.4125	98.9884	41.0051	35.0096	35.3942	101.521	89.1694	106.097
LOC115715977	subtilisin-like protease SBT1.7	28.3829	-3.13161	0.587374	-5.33154	9.74e-08	1.23e-06	0.88907	4.83608	0.925125	52.7208	55.4318	115.031	9.51755	10.8337	5.26101
LOC115718991	acyltransferase-like protein At1g54570, chloroplastic	66.1	1.89592	0.355776	5.32898	9.88e-08	1.25e-06	118.246	90.5038	99.9135	11.7157	24.7985	22.613	81.6923	86.6693	58.7479
LOC115698541	uncharacterized LOC115698541	25.1294	-3.60754	0.677009	-5.32864	9.89e-08	1.25e-06	0	1.38174	4.62563	83.9628	40.8445	78.6538	7.13817	1.66672	7.89151
LOC115697899	zinc finger protein 10-like	26.2868	5.80789	1.09025	5.32714	9.98e-08	1.26e-06	18.6705	24.8713	37.9301	1.95262	0	0.983172	57.1053	43.3347	51.7332
LOC115700341	aldehyde dehydrogenase family 2 member C4-like	78.8714	3.26723	0.61333	5.32703	9.98e-08	1.26e-06	44.4535	168.572	217.404	13.6684	4.3762	8.84855	96.7618	73.3356	82.4224
LOC115713988	4-coumarate--CoA ligase-like 5	52.3142	2.2894	0.429775	5.32696	9.99e-08	1.26e-06	95.1305	81.5225	77.7105	9.76311	10.2111	15.7308	83.2786	47.5015	49.9796
LOC115697581	60S ribosomal protein L7-1-like	501.943	-0.660743	0.124087	-5.32486	1.01e-07	1.27e-06	424.086	452.519	440.36	708.802	608.291	644.961	415.6	412.513	410.359
LOC115714824	uncharacterized LOC115714824	8.60907	-7.33625	1.37794	-5.32408	1.01e-07	1.28e-06	0	1.38174	1.85025	21.4788	29.1746	23.5961	0	0	0
LOC115695884	ribosome-inactivating protein gelonin-like	33.7365	5.13776	0.965007	5.32407	1.01e-07	1.28e-06	7.11256	51.8152	17.5774	0	1.45873	3.93269	74.5542	103.337	43.8417
LOC115718654	transcription repressor MYB6	39.5552	2.80002	0.526162	5.3216	1.03e-07	1.29e-06	41.7863	78.0682	70.3095	3.90524	5.83493	9.83172	39.6565	57.5018	49.1027
LOC115701580	nuclear poly(A) polymerase 1	880.433	-0.827539	0.155511	-5.32144	1.03e-07	1.29e-06	741.484	760.647	696.619	1058.32	1229.71	1371.53	756.646	709.188	599.755
LOC115705866	pentatricopeptide repeat-containing protein At1g76280	128.524	-1.12382	0.211214	-5.32074	1.03e-07	1.3e-06	91.5742	102.249	92.5125	210.883	202.764	183.853	108.659	79.1691	85.0529
LOC115721391	increased DNA methylation 2	78.3301	1.98999	0.37417	5.3184	1.05e-07	1.31e-06	96.9086	143.01	139.694	37.0998	13.1286	17.6971	96.7618	80.0025	80.6688
LOC115697036	pyruvate decarboxylase 2	3185.59	-3.46687	0.652033	-5.31702	1.05e-07	1.32e-06	823.279	2490.58	957.505	4754.63	5974.97	11645.7	789.164	942.529	291.986
LOC115724913	protein SRG1-like	8.67586	-7.328	1.37919	-5.31327	1.08e-07	1.35e-06	1.77814	0.690869	0.925125	31.242	27.7159	15.7308	0	0	0
LOC115700726	solute carrier family 25 member 44	558.624	-1.1824	0.222613	-5.31146	1.09e-07	1.36e-06	339.625	327.472	372.825	804.48	824.184	1137.53	350.563	348.344	522.593
LOC115702783	acyl-coenzyme A thioesterase 9, mitochondrial-like	30.2881	-2.79491	0.526345	-5.31004	1.1e-07	1.37e-06	16.0033	11.0539	11.1015	64.4365	78.7715	61.9398	16.6557	10.0003	2.6305
LOC115725042	putative disease resistance RPP13-like protein 1	43.0641	2.79773	0.527074	5.30805	1.11e-07	1.39e-06	74.6819	71.8504	56.4326	7.81049	8.75239	6.88221	55.5191	75.8357	29.8124
LOC115725133	RNA-binding KH domain-containing protein PEPPER	444.27	-0.684815	0.129013	-5.30813	1.11e-07	1.39e-06	399.192	389.65	355.248	562.355	573.282	622.348	353.736	370.845	371.778
LOC115715787	probable protein phosphatase 2C 74	116.37	-3.19941	0.60295	-5.30626	1.12e-07	1.4e-06	18.6705	75.9956	16.6523	226.504	129.827	487.653	32.5183	35.8344	23.6745
LOC115722749	polyphenol oxidase, chloroplastic	237.727	1.16284	0.219155	5.30601	1.12e-07	1.4e-06	203.597	286.711	326.569	146.447	134.203	128.796	297.424	297.509	318.291
LOC115698109	transcription termination/antitermination protein NusG	321.981	1.1261	0.212373	5.30247	1.14e-07	1.42e-06	478.32	441.465	379.301	144.494	196.929	160.257	394.979	408.346	293.74
LOC115711294	GDSL esterase/lipase At5g03610	228.282	-3.06091	0.577688	-5.29855	1.17e-07	1.45e-06	88.0179	26.253	50.8819	443.245	177.965	1065.76	53.1397	96.6696	52.6101
LOC115706769	phosphoglucomutase	240.823	0.978244	0.184639	5.29814	1.17e-07	1.46e-06	331.623	260.458	287.714	123.015	163.378	145.509	281.561	289.176	284.971
LOC115716049	alpha-glucosidase 2	553.621	1.35401	0.255674	5.29582	1.18e-07	1.47e-06	721.925	823.516	887.195	261.651	306.334	152.392	682.091	627.519	519.963
LOC115712118	cysteine-rich receptor-like protein kinase 3	108.624	-1.76085	0.332545	-5.29507	1.19e-07	1.48e-06	88.907	74.6138	47.1814	136.684	210.057	244.81	72.1748	55.835	47.3491
LOC115707173	thymidylate kinase	194.033	1.49052	0.281532	5.29431	1.19e-07	1.48e-06	296.06	199.661	269.211	58.5787	110.864	86.5192	283.94	244.174	197.288
LOC115716627	chloroplastic import inner membrane translocase subunit HP30-2	891.853	-0.718071	0.135671	-5.29273	1.21e-07	1.5e-06	766.378	670.834	778.955	1204.77	1196.16	1212.25	658.298	719.189	819.84
LOC115707701	cationic amino acid transporter 7, chloroplastic	70.7491	-1.90412	0.359974	-5.28962	1.23e-07	1.52e-06	63.124	33.1617	45.3311	99.5837	128.368	162.223	29.3458	46.6681	28.9355
LOC115699619	peroxidase 3	70.0068	2.70092	0.510621	5.28947	1.23e-07	1.52e-06	127.137	87.0495	82.3361	25.3841	4.3762	15.7308	94.3824	136.671	56.9942
LOC115721689	protein DMR6-LIKE OXYGENASE 2	177.663	-2.80094	0.529549	-5.2893	1.23e-07	1.52e-06	30.2284	166.499	57.3578	484.25	285.912	406.05	47.5878	82.5025	38.5807
LOC115724122	TMV resistance protein N	45.9573	4.01094	0.758355	5.28899	1.23e-07	1.52e-06	56.0114	93.2673	123.042	5.85787	0	2.94952	56.3122	52.5016	23.6745
LOC115706227	uncharacterized LOC115706227	63.8051	2.62769	0.496888	5.2883	1.23e-07	1.53e-06	88.0179	120.211	100.839	7.81049	14.5873	13.7644	103.107	90.8361	35.0734
LOC115699705	uncharacterized LOC115699705	1041.35	1.17176	0.221608	5.28755	1.24e-07	1.53e-06	1228.69	1425.26	1509.8	620.934	600.998	383.437	1427.63	1060.03	1115.33
LOC115700626	aspartic proteinase nepenthesin-1	185.827	-1.63019	0.30834	-5.287	1.24e-07	1.54e-06	68.4584	100.176	145.245	320.23	271.324	434.562	95.1755	107.503	129.772
LOC115706896	calmodulin-binding protein 60 D	203.148	1.33503	0.252566	5.28588	1.25e-07	1.54e-06	184.037	314.345	271.062	121.063	88.9827	92.4182	262.526	247.508	246.39
LOC115706497	probable 2-oxoglutarate-dependent dioxygenase At5g05600	16.4805	-6.44276	1.21913	-5.28473	1.26e-07	1.55e-06	0	0.690869	0	82.0101	36.4683	27.5288	0.79313	0.833359	0
LOC115697480	F-box/kelch-repeat protein At1g30090	1090.23	-0.714932	0.13537	-5.2813	1.28e-07	1.58e-06	799.274	851.151	767.854	1435.18	1422.26	1734.32	868.477	988.364	945.228
LOC115709572	prostaglandin E synthase 2	162.964	-0.975221	0.18467	-5.28088	1.29e-07	1.58e-06	108.467	122.975	109.165	267.509	253.819	226.13	128.487	113.337	136.786
LOC115701355	phenolic glucoside malonyltransferase 1	518.45	-1.22583	0.232346	-5.27587	1.32e-07	1.63e-06	229.38	305.364	351.548	956.785	681.228	1009.72	436.221	377.512	318.291
LOC115709910	ribulose-phosphate 3-epimerase, chloroplastic	705.321	-1.30173	0.246751	-5.27548	1.32e-07	1.63e-06	675.693	529.206	415.381	968.501	1003.61	1390.21	490.947	518.349	355.995
LOC115714520	uncharacterized LOC115714520	10.3886	-7.6813	1.4561	-5.27526	1.33e-07	1.63e-06	0	0	0	17.5736	24.7985	51.125	0	0	0
LOC115704599	uncharacterized LOC115704599	205.578	-1.79702	0.340666	-5.27501	1.33e-07	1.63e-06	55.1223	113.993	170.223	429.577	351.555	392.286	119.763	113.337	104.343
LOC115698628	myb family transcription factor PHL5	182.222	1.38448	0.262502	5.27416	1.33e-07	1.64e-06	257.83	194.825	321.944	82.0101	68.5604	88.4855	207.007	180.839	238.499
LOC115711243	peroxidase 21	5050.59	-1.86099	0.353112	-5.27026	1.36e-07	1.67e-06	2263.57	2876.78	1429.32	10600.8	6379.04	13511.7	3136.03	3535.94	1722.1
LOC115713719	uncharacterized LOC115713719	17.5382	6.63706	1.25932	5.27035	1.36e-07	1.67e-06	32.8956	23.4895	24.0533	0	0	0	29.3458	20.0006	28.0587
LOC115706346	CDPK-related kinase 3	114.739	1.71163	0.324822	5.26944	1.37e-07	1.67e-06	131.582	139.556	181.325	72.247	29.1746	37.3605	164.178	131.671	145.555
LOC115706437	caffeic acid 3-O-methyltransferase-like	164.05	-2.05226	0.389699	-5.26628	1.39e-07	1.7e-06	136.028	87.7404	101.764	214.788	388.023	324.447	92.7962	96.6696	34.1965
LOC115695945	APO protein 2, chloroplastic	82.6564	1.5631	0.296809	5.26636	1.39e-07	1.7e-06	95.1305	82.9043	125.817	35.1472	45.2207	31.4615	100.727	110.003	117.496
LOC115714855	uncharacterized LOC115714855	339.782	1.87694	0.356576	5.26378	1.41e-07	1.72e-06	834.837	568.585	494.942	70.2944	129.827	49.1586	352.15	325.01	233.238
LOC115703021	L10-interacting MYB domain-containing protein	65.7741	1.62676	0.309243	5.26047	1.44e-07	1.75e-06	99.5758	85.6677	78.6356	27.3367	21.881	30.4783	84.8649	92.5028	71.0236
LOC115725181	uncharacterized LOC115725181	703.502	1.24757	0.237178	5.26004	1.44e-07	1.76e-06	824.168	978.27	1493.15	329.993	275.7	294.952	776.474	644.186	714.62
LOC115715031	alpha-glucan water dikinase, chloroplastic	1070.89	1.11424	0.211862	5.25929	1.45e-07	1.76e-06	1174.46	1437.01	1827.12	607.265	557.236	480.771	1394.32	1021.7	1138.13
LOC115695192	uncharacterized LOC115695192	417.194	0.926846	0.176315	5.25677	1.47e-07	1.78e-06	432.977	462.191	492.167	242.125	274.242	296.918	508.396	443.347	602.385
LOC115698055	uncharacterized protein ycf45	148.992	1.52978	0.291009	5.25682	1.47e-07	1.78e-06	229.38	154.755	198.902	91.7732	62.7255	44.2427	199.869	189.172	170.106
LOC115712482	receptor-like cytosolic serine/threonine-protein kinase RBK1	86.0827	-1.97906	0.376509	-5.25634	1.47e-07	1.79e-06	87.1288	56.6513	41.6306	146.447	116.699	206.466	28.5527	50.8349	40.3344
LOC115706075	protein-tyrosine-phosphatase MKP1-like	81.0275	-1.5273	0.290619	-5.25531	1.48e-07	1.8e-06	53.3442	43.5247	61.0583	150.352	157.543	116.997	55.5191	55.835	35.0734
LOC115707425	transcription factor bHLH112	242.679	-2.48804	0.473515	-5.2544	1.49e-07	1.8e-06	209.82	154.755	126.742	630.697	147.332	658.725	88.0374	107.503	60.5016
LOC115700925	histone H1	179.154	-1.13427	0.216119	-5.24835	1.53e-07	1.86e-06	216.044	173.408	205.378	226.504	258.196	214.332	90.4168	98.3363	129.772
LOC115710164	probable inactive purple acid phosphatase 27	18.7193	6.64473	1.26819	5.23954	1.61e-07	1.95e-06	22.2267	37.9978	30.5291	0	0	0	30.1389	29.1676	18.4135
LOC115698750	probable E3 ubiquitin-protein ligase RHC1A	1063.96	-1.1378	0.217157	-5.23955	1.61e-07	1.95e-06	801.941	669.452	593.93	1448.85	1466.03	2246.55	699.54	790.024	859.298
LOC115723407	beta-glucosidase-like SFR2, chloroplastic	724.974	-0.969849	0.18516	-5.23789	1.62e-07	1.97e-06	594.788	423.503	512.519	1179.38	1193.24	934.997	621.02	505.015	560.297
LOC115724175	uncharacterized LOC115724175	46.1523	2.13353	0.407382	5.23717	1.63e-07	1.97e-06	72.9037	61.4873	62.9085	13.6684	5.83493	19.6634	53.1397	60.0018	65.7626
LOC115718878	indole-3-acetaldehyde oxidase	553.178	1.36729	0.261102	5.2366	1.64e-07	1.98e-06	512.104	653.562	872.393	343.661	249.443	231.045	679.712	580.018	856.667
LOC115699084	uncharacterized LOC115699084	732.574	-1.17206	0.223973	-5.23303	1.67e-07	2.01e-06	474.763	396.559	395.028	1355.12	913.166	1420.68	432.256	572.518	633.074
LOC115704098	stress-response A/B barrel domain-containing protein UP3	8.7826	-7.39398	1.41469	-5.22657	1.73e-07	2.08e-06	0	0	0.925125	35.1472	26.2572	16.7139	0	0	0
LOC115705802	uncharacterized protein At2g27730, mitochondrial	286.778	1.05584	0.202063	5.22528	1.74e-07	2.1e-06	368.075	377.905	345.997	189.404	131.286	164.19	283.94	330.01	390.191
LOC115695810	probable disease resistance protein At4g27220	60.3612	2.22641	0.42616	5.22436	1.75e-07	2.11e-06	96.0195	75.3047	48.1065	17.5736	11.6699	26.5456	111.831	81.6692	74.5309
LOC115709934	serine/threonine-protein kinase PCRK1	883.682	-0.790403	0.151315	-5.22356	1.76e-07	2.11e-06	609.013	692.942	680.892	1038.79	1388.71	1352.84	720.162	752.523	717.251
LOC115701366	purple acid phosphatase 2	408.22	-1.36697	0.261701	-5.22341	1.76e-07	2.11e-06	253.385	303.982	177.624	788.859	777.504	552.543	263.319	336.677	220.085
LOC115706462	actin-related protein 5	70.0806	1.55504	0.297919	5.21969	1.79e-07	2.16e-06	105.799	80.1408	85.1115	29.2893	29.1746	32.4447	99.9343	91.6695	77.1614
LOC115709034	agamous-like MADS-box protein AGL16	22.5248	-2.89172	0.554101	-5.21877	1.8e-07	2.16e-06	6.22349	10.363	5.55075	42.9577	67.1017	49.1586	11.8969	3.33344	6.13784
LOC115724666	cytochrome P450 71D9	725.041	1.77987	0.34109	5.21819	1.81e-07	2.17e-06	526.329	1049.43	1212.84	374.903	172.13	296.918	931.927	868.36	1092.54
LOC115720638	rho GTPase-activating protein 2	49.7848	-2.6813	0.513841	-5.21815	1.81e-07	2.17e-06	24.0049	16.5809	21.2779	68.3418	59.808	205.483	15.8626	19.1673	17.5367
LOC115706558	acyl-coenzyme A thioesterase 13	560.694	0.790179	0.151441	5.21773	1.81e-07	2.17e-06	568.116	520.915	495.867	466.677	369.059	433.579	668.608	732.522	790.905
LOC115712058	probable mitochondrial import inner membrane translocase subunit TIM21	9.12594	-7.47413	1.43278	-5.21651	1.82e-07	2.18e-06	0	0	0	37.0998	17.5048	27.5288	0	0	0
LOC115706112	myosin-15	829.428	-0.921926	0.176856	-5.21285	1.86e-07	2.23e-06	747.708	616.946	609.658	1077.85	1162.61	1351.86	664.643	708.355	525.224
LOC115707603	uncharacterized LOC115707603	122.658	-1.56722	0.30082	-5.20983	1.89e-07	2.26e-06	164.478	132.647	135.068	136.684	223.186	142.56	69.0023	60.8352	39.4576
LOC115724792	sugar transport protein 7-like	67.2159	-3.22813	0.619745	-5.2088	1.9e-07	2.27e-06	11.5579	33.8526	8.32613	123.015	67.1017	307.733	15.8626	20.834	16.6599
LOC115725061	ferredoxin	102.196	-1.65413	0.31771	-5.20642	1.93e-07	2.3e-06	159.143	141.628	119.341	134.731	129.827	115.031	55.5191	23.334	41.2112
LOC115723433	1,4-dihydroxy-2-naphthoyl-CoA thioesterase 1-like	221.23	-1.65833	0.318668	-5.20396	1.95e-07	2.33e-06	110.245	97.4125	71.2346	509.634	307.793	482.738	130.073	91.6695	190.273
LOC115721292	enoyl-[acyl-carrier-protein] reductase, mitochondrial	85.0812	1.60564	0.308559	5.20369	1.95e-07	2.33e-06	110.245	107.085	128.592	33.1946	49.5969	22.613	107.072	110.003	97.3286
LOC115705163	probable GTP diphosphokinase RSH3, chloroplastic	189.545	1.19396	0.229672	5.19855	2.01e-07	2.39e-06	191.15	176.862	230.356	123.015	80.2303	132.728	246.663	258.341	266.558
LOC115716729	F-box protein SKP2B-like	536.921	0.880115	0.169357	5.1968	2.03e-07	2.41e-06	612.569	536.114	609.658	415.909	303.416	364.757	695.575	586.685	707.605
LOC115708958	thaumatin-like protein 1b	107.261	-5.45199	1.0496	-5.19434	2.05e-07	2.45e-06	24.894	113.303	18.5025	320.23	329.674	140.594	0.79313	3.33344	14.0294
LOC115709660	pentatricopeptide repeat-containing protein At3g53700, chloroplastic	198.041	1.46135	0.281374	5.19363	2.06e-07	2.45e-06	252.496	283.256	247.008	48.8156	122.534	92.4182	276.009	245.008	214.824
LOC115698045	protein NRT1/ PTR FAMILY 3.1	57.9072	3.696	0.711625	5.19375	2.06e-07	2.45e-06	53.3442	167.881	104.539	7.81049	2.91746	3.93269	48.3809	101.67	30.6892
LOC115708615	uncharacterized LOC115708615	26.5547	-4.10776	0.790926	-5.19361	2.06e-07	2.45e-06	6.22349	6.21782	3.7005	93.7259	75.8541	41.2932	10.3107	1.66672	0
LOC115712971	flavonoid 3',5'-methyltransferase	913.967	0.966484	0.186115	5.19294	2.07e-07	2.45e-06	792.161	795.881	1033.36	677.56	624.337	596.786	1307.08	1000.86	1397.67
LOC115694697	uncharacterized LOC115694697	75.6343	-1.39054	0.267772	-5.193	2.07e-07	2.45e-06	50.677	48.3608	52.7321	152.305	115.24	116.014	49.174	38.3345	57.8711
LOC115709172	G-type lectin S-receptor-like serine/threonine-protein kinase At4g27290	380.57	-1.37366	0.264548	-5.19246	2.08e-07	2.46e-06	232.047	250.095	293.265	693.181	444.913	773.756	316.459	225.007	196.411
LOC115705628	E3 ubiquitin protein ligase RIN2-like	175.342	-1.41529	0.272688	-5.19013	2.1e-07	2.49e-06	160.922	138.174	144.32	285.083	249.443	291.019	127.694	119.17	62.2552
LOC115712779	lipase	178.978	-1.3795	0.265791	-5.19017	2.1e-07	2.49e-06	99.5758	91.1947	84.1864	337.804	211.516	414.899	117.383	118.337	135.909
LOC115709959	EEF1A lysine methyltransferase 2	676.489	-1.1461	0.220943	-5.18732	2.13e-07	2.52e-06	523.662	379.978	382.077	1081.75	835.854	1389.22	510.775	496.682	488.397
LOC115699494	uncharacterized LOC115699494	662.117	-0.841767	0.162286	-5.18693	2.14e-07	2.53e-06	506.77	549.241	514.37	796.67	888.368	1128.68	538.535	504.182	532.239
LOC115722928	probable WRKY transcription factor 48	670.118	-0.835367	0.161127	-5.18453	2.17e-07	2.56e-06	440.979	554.077	495.867	921.638	856.276	1129.66	552.018	549.184	531.362
LOC115708519	small nucleolar RNA snoR135	14.0794	-5.61085	1.08249	-5.1833	2.18e-07	2.57e-06	0	0	2.77538	37.0998	56.8906	27.5288	1.58626	0.833359	0
LOC115704755	probable inactive purple acid phosphatase 29	92.4676	2.51453	0.485184	5.18263	2.19e-07	2.58e-06	51.566	137.483	121.191	15.621	37.927	23.5961	132.453	96.6696	215.701
LOC115708968	uncharacterized LOC115708968	13.9086	6.61272	1.27621	5.18154	2.2e-07	2.59e-06	16.8923	11.7448	20.3528	0	0	0	22.2076	24.1674	29.8124
LOC115709290	homeobox-leucine zipper protein HAT5	2797.79	1.48939	0.287457	5.18127	2.2e-07	2.59e-06	2179.11	3727.24	5430.48	1280.92	1260.34	1095.25	3698.36	2930.92	3577.48
LOC115708039	pentatricopeptide repeat-containing protein At3g22690	114.318	1.35435	0.261688	5.17545	2.27e-07	2.67e-06	122.692	170.645	151.721	66.3892	52.5144	47.1923	134.832	124.17	158.707
LOC115725542	temperature-induced lipocalin-1	567.029	-1.74943	0.338031	-5.17535	2.27e-07	2.67e-06	175.147	453.21	302.516	824.007	1098.43	1292.87	264.112	415.013	277.957
LOC115717318	uncharacterized LOC115717318	84.2564	1.49603	0.289166	5.17361	2.3e-07	2.7e-06	77.3491	111.23	114.716	42.9577	39.3858	37.3605	95.9687	118.337	121.003
LOC115702755	uncharacterized LOC115702755	495.232	-2.05673	0.397567	-5.17328	2.3e-07	2.7e-06	526.329	254.931	153.571	816.196	831.477	1191.6	162.592	277.509	242.883
LOC115700533	uncharacterized LOC115700533	391.526	-1.20481	0.232911	-5.17284	2.31e-07	2.7e-06	413.417	248.713	246.083	542.829	653.512	627.264	246.663	288.342	256.912
LOC115724860	epoxide hydrolase A	21.9261	-4.98686	0.964572	-5.17002	2.34e-07	2.74e-06	0	0.690869	0	85.9154	55.4318	49.1586	0	0	6.13784
LOC115704205	7-deoxyloganetic acid glucosyltransferase	86.2015	2.11652	0.409418	5.16958	2.35e-07	2.75e-06	183.148	93.2673	82.3361	31.242	17.5048	29.4952	103.9	135.837	99.0823
LOC115723366	3-ketoacyl-CoA synthase 11	55.2102	4.55995	0.882317	5.16815	2.36e-07	2.77e-06	35.5628	116.066	182.25	1.95262	1.45873	2.94952	46.7946	79.1691	30.6892
LOC115724536	uncharacterized LOC115724536	17.814	6.46091	1.25021	5.16787	2.37e-07	2.77e-06	32.8956	31.0891	27.7538	0	0	0	19.0351	25.0008	24.5514
LOC115705607	uncharacterized LOC115705607	162.686	1.06657	0.206436	5.16655	2.38e-07	2.79e-06	195.595	226.605	223.88	103.489	84.6065	78.6538	165.764	189.172	196.411
LOC115722171	uncharacterized LOC115722171	990.224	-0.871113	0.168657	-5.16501	2.4e-07	2.81e-06	881.957	842.86	774.33	1193.05	1324.53	1626.17	804.233	812.525	652.365
LOC115705177	40S ribosomal protein S15a-5-like	8.05336	-7.28743	1.41111	-5.16434	2.41e-07	2.82e-06	0	0.690869	0	19.5262	30.6334	21.6298	0	0	0
LOC115721204	nicotianamine synthase	95.2731	1.80156	0.348887	5.16375	2.42e-07	2.82e-06	139.584	103.63	154.496	27.3367	29.1746	44.2427	160.212	105.837	92.9445
LOC115712968	uncharacterized LOC115712968	21.083	6.63226	1.28516	5.16066	2.46e-07	2.87e-06	38.23	48.3608	25.9035	0	0	0	15.0695	35.0011	27.1819
LOC115711526	probable leucine-rich repeat receptor-like protein kinase At1g35710	171.501	-1.31506	0.254904	-5.15904	2.48e-07	2.89e-06	84.4616	101.558	146.17	269.462	350.096	244.81	118.176	119.17	109.604
LOC115698314	cytochrome P450 CYP82D47	398.181	2.33628	0.452911	5.15836	2.49e-07	2.9e-06	824.168	641.817	306.216	89.8206	131.286	78.6538	690.816	602.518	218.332
LOC115705541	probable inactive receptor-like protein kinase At3g56050	1780.77	-1.15577	0.224184	-5.15545	2.53e-07	2.94e-06	1194.91	1174.48	1008.39	3102.72	2110.79	3516.81	1501.39	1378.38	1039.05
LOC115700244	uncharacterized LOC115700244	8.14275	-7.31558	1.41902	-5.15539	2.53e-07	2.94e-06	0	0	0	23.4315	26.2572	23.5961	0	0	0
LOC115723007	uncharacterized LOC115723007	72.6645	-2.51025	0.486911	-5.15546	2.53e-07	2.94e-06	117.357	49.7426	37.9301	121.063	173.589	87.5023	29.3458	21.6673	15.783
LOC115709877	putative disease resistance RPP13-like protein 1	15.9509	6.47391	1.25586	5.15497	2.54e-07	2.94e-06	21.3377	26.253	26.8286	0	0	0	24.587	20.0006	24.5514
LOC115717223	probable NADH dehydrogenase [ubiquinone] 1 alpha subcomplex subunit 5, mitochondrial	9.32406	-7.50189	1.45544	-5.15439	2.54e-07	2.95e-06	0	0	0	31.242	37.927	14.7476	0	0	0
LOC115697131	exocyst complex component EXO84A	33.1107	5.49943	1.06727	5.15279	2.57e-07	2.97e-06	67.5693	46.2882	58.2829	1.95262	0	0.983172	38.0702	37.5011	47.3491
LOC115702062	valine--tRNA ligase, chloroplastic/mitochondrial 2	199.554	1.10828	0.215085	5.15277	2.57e-07	2.97e-06	288.948	266.675	298.815	97.6311	123.992	78.6538	234.766	208.34	198.165
LOC115709483	putative disease resistance RPP13-like protein 1	206.234	1.48004	0.287347	5.15071	2.59e-07	3e-06	259.608	250.785	274.762	95.6785	94.8176	92.4182	308.527	321.677	157.83
LOC115705165	arginine--tRNA ligase, chloroplastic/mitochondrial	528.7	1.12235	0.217992	5.14861	2.62e-07	3.04e-06	708.589	621.091	681.817	242.125	393.858	229.079	612.296	609.185	660.256
LOC115717314	2-oxoglutarate-Fe(II) type oxidoreductase hxnY	131.002	-1.29584	0.251696	-5.14843	2.63e-07	3.04e-06	89.796	84.286	96.213	220.646	194.011	231.045	111.038	61.6686	90.3139
LOC115705056	aldehyde dehydrogenase family 2 member C4	375.2	2.02431	0.393332	5.14656	2.65e-07	3.06e-06	192.928	398.631	613.358	148.399	106.487	173.038	487.775	476.681	779.506
LOC115709490	putative disease resistance RPP13-like protein 1	70.2005	1.52662	0.296666	5.1459	2.66e-07	3.07e-06	89.796	80.8317	86.0366	31.242	24.7985	39.3269	92.7962	80.0025	106.974
LOC115708318	uncharacterized LOC115708318	16.6442	6.61342	1.28539	5.14508	2.67e-07	3.08e-06	32.8956	24.1804	16.6523	0	0	0	34.1046	19.1673	22.7977
LOC115720724	probable LRR receptor-like serine/threonine-protein kinase At5g63710	75.045	2.67324	0.519572	5.14508	2.67e-07	3.08e-06	148.475	127.811	107.315	9.76311	18.9635	10.8149	103.107	115.837	33.3197
LOC115697812	L-arabinokinase	339.167	1.52711	0.296821	5.1449	2.68e-07	3.08e-06	276.501	393.104	323.794	222.599	147.332	162.223	483.809	341.677	701.468
LOC115725766	transcription factor bHLH35	132.874	1.56244	0.303745	5.14393	2.69e-07	3.1e-06	135.139	221.078	249.784	62.4839	40.8445	47.1923	145.936	140.838	152.569
LOC115706815	uncharacterized LOC115706815	14.0858	-4.79136	0.931511	-5.14364	2.69e-07	3.1e-06	0	5.52695	1.85025	50.7682	32.0921	32.4447	2.37939	0.833359	0.876834
LOC115716922	uncharacterized LOC115716922	53.0994	2.32489	0.452172	5.1416	2.72e-07	3.13e-06	72.0147	65.6325	118.416	13.6684	5.83493	16.7139	53.1397	65.8354	66.6394
LOC115713084	probable nucleoredoxin 1	24.5768	6.44509	1.25361	5.14121	2.73e-07	3.14e-06	24.894	31.78	31.4543	0	0	0.983172	38.0702	30.0009	64.0089
A5N79_gp24	NADH dehydrogenase subunit 5	62.6355	-3.0289	0.589216	-5.14056	2.74e-07	3.14e-06	48.0098	15.89	44.406	230.409	128.368	47.1923	14.2763	15.0005	20.1672
LOC115695812	ethylene-responsive transcription factor 1A	717.819	-2.30441	0.448297	-5.14037	2.74e-07	3.15e-06	424.086	207.952	177.624	1407.84	727.907	2563.13	222.869	414.179	314.784
LOC115702710	probable inactive receptor kinase At5g67200	35.4839	3.15619	0.614202	5.13868	2.77e-07	3.17e-06	68.4584	46.9791	49.9568	1.95262	13.1286	0.983172	42.829	43.3347	51.7332
LOC115725407	hydroquinone glucosyltransferase-like	87.2358	5.62804	1.09588	5.13565	2.81e-07	3.22e-06	120.024	298.455	233.132	0	0	1.96634	52.3465	45.0014	34.1965
LOC115711466	two-component response regulator ARR5	100.738	-1.87857	0.366072	-5.1317	2.87e-07	3.29e-06	28.4502	55.9604	48.1065	152.305	151.708	303.8	61.071	50.0015	55.2406
LOC115711677	uncharacterized LOC115711677	11.5062	-3.71521	0.724113	-5.1307	2.89e-07	3.3e-06	2.66721	3.45434	2.77538	35.1472	23.3397	29.4952	2.37939	1.66672	2.6305
LOC115707731	50S ribosomal protein L20	59.9443	1.75115	0.341334	5.13031	2.89e-07	3.31e-06	83.5726	89.813	61.9834	21.4788	27.7159	20.6466	72.1748	69.1688	92.9445
LOC115706307	uncharacterized LOC115706307	440.488	-0.641868	0.125122	-5.12996	2.9e-07	3.31e-06	403.638	409.685	371.9	546.734	576.199	570.24	378.323	351.677	355.995
LOC115698286	uncharacterized LOC115698286	1112.17	1.56129	0.30439	5.12924	2.91e-07	3.32e-06	866.843	1584.16	2087.08	460.819	488.675	435.545	1492.67	1007.53	1586.19
LOC115715707	uncharacterized protein At4g00950	168.189	1.48353	0.28929	5.12817	2.93e-07	3.34e-06	170.701	192.752	293.265	85.9154	62.7255	77.6706	256.181	183.339	191.15
LOC115702894	dnaJ homolog subfamily C member 17	328.974	-0.937178	0.182763	-5.12782	2.93e-07	3.34e-06	248.05	239.732	210.003	433.482	466.794	584.004	245.87	240.841	291.986
LOC115716531	uncharacterized protein At3g49055	36.3556	5.76481	1.12442	5.12694	2.94e-07	3.35e-06	37.3409	89.1221	51.807	0	1.45873	0.983172	49.174	67.5021	29.8124
LOC115715576	protein LHCP TRANSLOCATION DEFECT	108.547	1.1963	0.233449	5.12447	2.98e-07	3.4e-06	140.473	148.537	123.967	66.3892	46.6794	58.9903	133.246	135.004	123.634
LOC115700107	E3 ubiquitin-protein ligase MBR2	422.518	-0.959875	0.18733	-5.12397	2.99e-07	3.4e-06	273.833	257.694	319.168	638.507	555.777	754.093	343.425	287.509	372.655
LOC115711351	uncharacterized LOC115711351	14.051	-7.11576	1.38882	-5.12362	3e-07	3.41e-06	1.77814	0	0	44.9103	18.9635	59.9735	0	0.833359	0
LOC115695702	3',5'-nucleoside bisphosphate phosphatase	128.087	1.19431	0.233336	5.1184	3.08e-07	3.5e-06	160.922	151.991	180.399	78.1049	51.0556	71.7716	145.143	144.171	169.229
LOC115706105	uncharacterized LOC115706105	1290.09	-1.07695	0.21047	-5.11686	3.11e-07	3.52e-06	1111.34	839.406	700.32	1935.05	1801.53	2340.93	920.823	1110.03	851.406
LOC115700446	uncharacterized LOC115700446	534.349	1.92969	0.377117	5.11696	3.11e-07	3.52e-06	1334.49	623.164	481.99	165.973	202.764	124.863	762.991	651.687	461.215
LOC115704704	L-ascorbate peroxidase 3	785.842	1.03273	0.201844	5.11646	3.11e-07	3.53e-06	859.73	1001.07	848.34	413.956	622.879	396.218	1058.03	901.694	970.656
LOC115723404	YTH domain-containing protein ECT4	399.787	-0.782424	0.152947	-5.11565	3.13e-07	3.54e-06	261.387	299.146	303.441	591.645	500.345	636.112	341.839	328.343	335.828
LOC115701254	receptor-like protein kinase FERONIA	752.036	0.868503	0.169839	5.11367	3.16e-07	3.58e-06	786.827	887.767	934.376	437.387	446.372	584.004	983.481	890.027	818.087
LOC115701357	protein NRT1/ PTR FAMILY 8.1	25.0392	-3.67778	0.719395	-5.11232	3.18e-07	3.6e-06	10.6688	2.07261	6.47588	76.1523	75.8541	39.3269	4.75878	9.16695	0.876834
LOC115707698	chaperonin-like RBCX protein 1, chloroplastic	180.442	1.78396	0.349139	5.10959	3.23e-07	3.65e-06	174.258	286.02	327.494	44.9103	84.6065	58.0072	288.699	192.506	167.475
LOC115713964	ATP-dependent zinc metalloprotease FTSH, chloroplastic	901.287	-0.662753	0.129728	-5.10878	3.24e-07	3.66e-06	723.703	832.497	748.426	1278.97	1172.82	1109.02	696.368	748.356	801.427
LOC115700496	uncharacterized LOC115700496	152.482	1.18206	0.231417	5.10795	3.26e-07	3.68e-06	144.029	192.062	212.779	89.8206	71.4779	90.4518	198.282	186.672	186.766
LOC115708023	endochitinase EP3	153.917	-1.71125	0.335053	-5.10739	3.27e-07	3.68e-06	52.4551	82.9043	71.2346	263.604	336.967	301.834	65.8298	67.5021	142.924
LOC115712287	methylesterase 10	410.873	-2.33683	0.457548	-5.10729	3.27e-07	3.68e-06	209.82	65.6325	76.7854	1081.75	615.585	1095.25	109.452	170.005	273.572
LOC115716673	anthocyanidin 5,3-O-glucosyltransferase-like	42.4562	2.78755	0.545779	5.10746	3.27e-07	3.68e-06	40.0081	76.6864	55.5075	11.7157	8.75239	6.88221	52.3465	92.5028	37.7039
LOC115705715	peroxisomal nicotinamide adenine dinucleotide carrier-like	565.741	1.0538	0.206491	5.10335	3.34e-07	3.76e-06	612.569	674.288	758.603	425.672	252.361	315.598	713.817	625.019	713.743
LOC115719851	uncharacterized LOC115719851	8.85309	-7.42756	1.45607	-5.1011	3.38e-07	3.8e-06	0	0	0	39.0524	16.0461	24.5793	0	0	0
LOC115707433	histone-lysine N-methyltransferase EZA1	1646.27	0.591316	0.115919	5.10111	3.38e-07	3.8e-06	1828.82	1773.46	1932.59	1333.64	1156.77	1215.2	1952.68	1727.55	1895.72
LOC115707329	U-box domain-containing protein 4	842.816	0.77803	0.152545	5.10031	3.39e-07	3.81e-06	863.287	780.682	1020.41	618.981	565.988	627.264	948.583	1049.2	1110.95
LOC115709039	uncharacterized LOC115709039	19.046	-4.99228	0.978925	-5.09976	3.4e-07	3.82e-06	0	4.83608	0	52.7208	40.8445	67.8389	0	1.66672	3.50734
LOC115724692	uncharacterized LOC115724692	8.50872	-7.36464	1.44536	-5.09537	3.48e-07	3.9e-06	0	0	0.925125	15.621	39.3858	20.6466	0	0	0
LOC115724205	protein SRG1	132.919	3.23067	0.634216	5.09396	3.51e-07	3.93e-06	147.586	360.634	297.89	31.242	2.91746	5.89903	160.212	125.004	64.8858
LOC115702318	long chain acyl-CoA synthetase 9, chloroplastic	532.036	-1.20028	0.235679	-5.09288	3.53e-07	3.95e-06	478.32	250.785	301.591	839.628	907.332	871.091	358.495	406.679	374.408
A5N79_gp35	ATPase subunit 1	141.527	-2.60539	0.511653	-5.09211	3.54e-07	3.96e-06	47.1207	50.4334	108.24	509.634	159.002	248.743	35.6908	33.3344	81.5456
LOC115699692	pentatricopeptide repeat-containing protein At2g35030, mitochondrial	53.1588	2.021	0.396973	5.09103	3.56e-07	3.98e-06	73.7928	111.921	69.3844	17.5736	14.5873	12.7812	54.7259	66.6687	56.9942
LOC115720705	uncharacterized LOC115720705	9.99937	-7.60552	1.4945	-5.08901	3.6e-07	4.02e-06	0	0	0	46.8629	11.6699	31.4615	0	0	0
LOC115709114	threonine dehydratase biosynthetic, chloroplastic	662.3	-0.759188	0.149178	-5.08913	3.6e-07	4.02e-06	613.458	634.909	536.573	866.964	943.8	815.05	529.017	565.851	455.077
LOC115698021	signal recognition particle 19 kDa protein	550.625	-0.77993	0.153284	-5.08814	3.62e-07	4.04e-06	506.77	560.295	434.809	667.797	793.55	720.665	437.808	435.847	398.083
LOC115708150	uncharacterized LOC115708150	36.2362	2.29492	0.451116	5.0872	3.63e-07	4.05e-06	55.1223	44.2156	47.1814	5.85787	11.6699	11.7981	37.2771	52.5016	60.5016
LOC115721364	uncharacterized LOC115721364	23.8039	-3.47092	0.682722	-5.08394	3.7e-07	4.12e-06	39.1191	16.5809	17.5774	25.3841	74.3954	29.4952	3.96565	3.33344	4.38417
LOC115704680	persulfide dioxygenase ETHE1 homolog, mitochondrial	274.451	-1.58625	0.312153	-5.08164	3.74e-07	4.17e-06	103.132	119.52	80.4859	523.303	338.426	762.942	142.763	208.34	191.15
LOC115725393	uncharacterized LOC115725393	84.3366	-1.72269	0.339204	-5.07861	3.8e-07	4.23e-06	17.7814	35.9252	41.6306	214.788	135.662	159.274	47.5878	45.0014	61.3784
LOC115712718	equilibrative nucleotide transporter 1	173.597	-1.24042	0.244279	-5.0779	3.82e-07	4.25e-06	100.465	99.4851	127.667	361.235	226.104	281.187	135.625	100.836	129.772
LOC115725044	uncharacterized LOC115725044	150.196	-1.2787	0.251848	-5.07728	3.83e-07	4.26e-06	109.356	77.3773	101.764	210.883	326.756	215.315	104.693	109.17	96.4518
LOC115705499	arginine--tRNA ligase, chloroplastic/mitochondrial-like	79.6855	-6.69936	1.32002	-5.07521	3.87e-07	4.3e-06	0	0	3.7005	210.883	293.205	202.533	1.58626	0	5.26101
LOC115716737	ABC transporter B family member 28	307.966	1.11206	0.21921	5.07302	3.92e-07	4.35e-06	467.651	314.345	308.992	160.115	175.048	194.668	357.701	376.678	416.496
LOC115708924	putative disease resistance RPP13-like protein 1	236.489	2.18684	0.431111	5.07258	3.92e-07	4.36e-06	274.723	419.357	398.729	39.0524	112.322	35.3942	368.012	296.676	184.135
LOC115706012	uncharacterized LOC115706012	777.666	0.933065	0.183958	5.07215	3.93e-07	4.36e-06	725.481	820.061	1071.29	554.545	469.712	483.721	989.826	873.36	1010.99
LOC115712625	DNA (cytosine-5)-methyltransferase 1	107.314	1.29365	0.255053	5.07208	3.93e-07	4.36e-06	143.14	148.537	150.795	42.9577	46.6794	59.9735	115.797	148.338	109.604
LOC115709662	ASC1-like protein	136.273	-1.62535	0.320688	-5.06834	4.01e-07	4.44e-06	103.132	46.2882	96.213	240.173	201.305	298.884	87.2442	71.6689	81.5456
LOC115724583	uncharacterized LOC115724583	28.3802	3.59783	0.70987	5.0683	4.01e-07	4.44e-06	39.1191	42.143	65.6839	3.90524	2.91746	1.96634	39.6565	25.8341	34.1965
LOC115711618	uncharacterized LOC115711618	11.8747	-6.83254	1.34891	-5.06522	4.08e-07	4.51e-06	0.88907	2.07261	0	48.8156	27.7159	26.5456	0	0.833359	0
LOC115725247	two-pore potassium channel 1	57.6729	1.88964	0.373089	5.06484	4.09e-07	4.52e-06	97.7977	84.286	97.1381	9.76311	24.7985	15.7308	76.1404	61.6686	51.7332
LOC115697528	keratinocyte-associated protein 2	212.786	0.993887	0.196253	5.06432	4.1e-07	4.53e-06	268.499	234.895	235.907	156.21	135.662	105.199	271.25	256.675	250.775
LOC115708359	dnaJ homolog subfamily B member 4	89.7897	-1.40638	0.277744	-5.06361	4.11e-07	4.54e-06	52.4551	53.1969	29.604	160.115	166.295	162.223	72.9679	52.5016	58.7479
LOC115714923	phosphatidylinositol 4-kinase beta 1	793.985	-0.550431	0.108732	-5.06228	4.14e-07	4.57e-06	657.912	631.454	673.491	1027.08	977.351	1074.61	717.782	707.522	678.67
LOC115699138	4-hydroxyphenylpyruvate dioxygenase	572.679	-1.27842	0.25255	-5.06205	4.15e-07	4.57e-06	299.617	272.893	333.97	1196.96	692.898	1117.87	368.012	346.677	525.224
LOC115712249	ethylene-responsive transcription factor ABR1	38.2652	-4.02738	0.795645	-5.06179	4.15e-07	4.58e-06	0.88907	2.07261	4.62563	103.489	35.0096	178.937	14.2763	3.33344	1.75367
LOC115708209	derlin-1	7.87703	-7.26863	1.43685	-5.05874	4.22e-07	4.64e-06	0	0	0	25.3841	18.9635	26.5456	0	0	0
LOC115718500	dnaJ homolog subfamily B member 3	31.2492	-2.07763	0.410679	-5.05902	4.21e-07	4.64e-06	14.2251	20.0352	12.0266	52.7208	83.1477	54.0745	13.4832	17.5005	14.0294
LOC115710289	thioredoxin-like 1-2, chloroplastic	1467.62	-1.34001	0.264891	-5.05872	4.22e-07	4.64e-06	863.287	511.934	430.183	2780.53	2659.27	2734.2	861.339	1051.7	1316.13
LOC115714172	alpha-L-fucosidase 3	81.1179	1.72593	0.341167	5.05889	4.22e-07	4.64e-06	85.3507	125.047	156.346	27.3367	30.6334	26.5456	108.659	83.3359	86.8066
LOC115722438	probable E3 ubiquitin-protein ligase RNF217	28.5486	3.38639	0.669561	5.05763	4.25e-07	4.66e-06	48.8988	44.9065	54.5824	0	7.29366	1.96634	38.0702	36.6678	24.5514
LOC115711274	probable F-box protein At5g04010	109.827	3.57508	0.706895	5.05743	4.25e-07	4.66e-06	55.1223	125.738	234.057	7.81049	4.3762	30.4783	110.245	105.837	314.784
LOC115701547	lysosomal Pro-X carboxypeptidase	87.1901	1.96907	0.389444	5.0561	4.28e-07	4.69e-06	99.5758	139.556	110.09	46.8629	20.4223	23.5961	130.073	140.004	74.5309
LOC115724888	WPP domain-interacting protein 2	572.787	-0.765966	0.151504	-5.05576	4.29e-07	4.7e-06	501.435	435.247	420.932	757.617	735.201	896.653	467.153	504.182	436.664
LOC115714921	stress enhanced protein 2, chloroplastic	125.654	-1.27963	0.25317	-5.05441	4.32e-07	4.73e-06	133.36	84.286	88.812	218.694	175.048	190.735	90.4168	75.0023	74.5309
LOC115710298	probable S-adenosylmethionine-dependent methyltransferase At5g38100	8.35565	-7.34022	1.45411	-5.04791	4.47e-07	4.89e-06	0	0	0	35.1472	23.3397	16.7139	0	0	0
LOC115709941	DNA annealing helicase and endonuclease ZRANB3	110.646	1.32624	0.262812	5.04634	4.5e-07	4.92e-06	158.254	120.902	121.191	42.9577	68.5604	57.024	161.798	128.337	136.786
LOC115717028	uncharacterized LOC115717028	26.2077	4.17224	0.827017	5.04493	4.54e-07	4.96e-06	54.2333	41.4521	41.6306	0	0	3.93269	34.1046	33.3344	27.1819
LOC115707682	protein TIC 55, chloroplastic	117.756	-1.52511	0.302318	-5.04474	4.54e-07	4.96e-06	143.14	82.2134	77.7105	220.646	179.424	162.223	65.0366	74.1689	55.2406
LOC115706784	uncharacterized LOC115706784	33.1875	2.78702	0.552628	5.04321	4.58e-07	4.99e-06	60.4567	41.4521	49.0316	11.7157	5.83493	2.94952	52.3465	43.3347	31.566
LOC115711464	ribosomal RNA small subunit methyltransferase nep-1-like	9.44095	-7.51332	1.4898	-5.04318	4.58e-07	4.99e-06	0	0	0	48.8156	20.4223	15.7308	0	0	0
LOC115715817	decapping nuclease DXO homolog, chloroplastic	48.7427	-1.88881	0.374612	-5.04206	4.61e-07	5.02e-06	18.6705	31.0891	31.4543	103.489	72.9366	105.199	32.5183	26.6675	16.6599
LOC115722595	probable glucan endo-1,3-beta-glucosidase A6	76.1731	-1.54156	0.305763	-5.04167	4.61e-07	5.03e-06	55.1223	37.3069	45.3311	148.399	94.8176	164.19	41.2427	49.1682	49.9796
LOC115725608	uncharacterized LOC115725608	255.953	-0.769604	0.152686	-5.04044	4.64e-07	5.06e-06	241.827	225.223	228.506	312.42	360.307	340.178	212.559	196.673	185.889
LOC115706930	K(+) efflux antiporter 4	13.4238	-3.54738	0.704046	-5.03857	4.69e-07	5.1e-06	2.66721	7.59956	6.47588	25.3841	29.1746	41.2932	3.96565	2.50008	1.75367
LOC115707810	glutathione S-transferase DHAR2	24.2297	-3.1617	0.62757	-5.038	4.7e-07	5.11e-06	8.8907	6.21782	3.7005	66.3892	59.808	53.0913	3.17252	14.1671	2.6305
LOC115705716	uncharacterized acetyltransferase At3g50280	1214.05	-1.80658	0.358604	-5.03782	4.71e-07	5.11e-06	347.626	306.746	382.077	3202.3	1105.72	3383.1	602.778	683.354	912.785
LOC115706398	protein ENHANCED DISEASE RESISTANCE 2-like	110.771	3.07919	0.61144	5.03596	4.75e-07	5.16e-06	101.354	214.86	234.982	13.6684	1.45873	30.4783	188.765	116.67	94.6981
LOC115713773	B3 domain-containing protein REM19-like	14.7602	-3.06399	0.608445	-5.03577	4.76e-07	5.16e-06	4.44535	4.83608	6.47588	39.0524	29.1746	36.3774	5.55191	1.66672	5.26101
LOC115704701	uncharacterized LOC115704701	36.0054	6.28443	1.24818	5.03487	4.78e-07	5.18e-06	61.3458	79.4499	63.8336	0	1.45873	0	44.4153	52.5016	21.044
LOC115715997	uncharacterized LOC115715997	9.23183	-7.39858	1.4698	-5.03372	4.81e-07	5.21e-06	4.44535	0	0.925125	29.2893	21.881	26.5456	0	0	0
LOC115722315	transcription factor GTE8	157.702	-1.33007	0.264325	-5.03193	4.86e-07	5.26e-06	124.47	87.7404	77.7105	242.125	258.196	306.75	87.2442	99.1697	135.909
LOC115723020	B3 domain-containing protein Os04g0386900	67.8649	1.73389	0.344809	5.02854	4.94e-07	5.35e-06	136.028	84.286	90.6623	21.4788	26.2572	21.6298	83.2786	70.0021	77.1614
LOC115707759	peroxidase 42	2745.64	1.85551	0.369045	5.02787	4.96e-07	5.36e-06	3859.45	5147.66	3627.42	829.864	1244.3	541.728	3507.22	4313.47	1639.68
LOC115714497	transcription factor HHO5	595.947	1.04233	0.207307	5.02796	4.96e-07	5.36e-06	548.556	747.52	723.448	345.614	306.334	438.495	852.614	660.02	740.925
LOC115704565	thaumatin-like protein 1	67.4828	2.09997	0.417779	5.02651	4.99e-07	5.39e-06	115.579	87.7404	89.7371	13.6684	13.1286	30.4783	111.038	59.1685	86.8066
LOC115697770	ornithine aminotransferase, mitochondrial	1054.13	0.901391	0.17936	5.02561	5.02e-07	5.42e-06	896.182	995.542	1155.48	761.523	673.934	809.151	1394.32	1167.54	1633.54
LOC115716455	structural maintenance of chromosomes flexible hinge domain-containing protein GMI1	52.0024	2.47467	0.492465	5.02506	5.03e-07	5.43e-06	136.917	102.939	103.614	5.85787	7.29366	5.89903	34.8977	41.6679	28.9355
LOC115719705	uncharacterized LOC115719705	137.313	1.25676	0.250189	5.02324	5.08e-07	5.48e-06	173.369	184.462	138.769	85.9154	78.7715	56.0408	154.66	169.172	194.657
LOC115700377	probable leucine-rich repeat receptor-like protein kinase At1g35710	79.305	-1.6222	0.323197	-5.01924	5.19e-07	5.59e-06	32.8956	32.4708	53.6573	119.11	131.286	197.618	51.5534	41.6679	53.4869
LOC115714276	uncharacterized LOC115714276	169.007	2.46479	0.491095	5.01898	5.19e-07	5.59e-06	324.51	379.287	276.612	15.621	49.5969	17.6971	208.593	182.506	66.6394
LOC115725708	uncharacterized LOC115725708	44.509	5.92134	1.17994	5.01836	5.21e-07	5.61e-06	151.142	51.8152	29.604	1.95262	0	0.983172	70.5885	37.5011	56.9942
LOC115717401	O-glucosyltransferase rumi homolog	8.48081	-7.37315	1.4696	-5.01712	5.25e-07	5.64e-06	0	0	0.925125	15.621	17.5048	42.2764	0	0	0
LOC115698736	external alternative NAD(P)H-ubiquinone oxidoreductase B1, mitochondrial	66.2966	1.7257	0.343968	5.01702	5.25e-07	5.64e-06	85.3507	107.085	122.117	25.3841	24.7985	16.7139	82.4855	60.8352	71.9004
LOC115718445	G-type lectin S-receptor-like serine/threonine-protein kinase At4g27290	786.283	-0.881358	0.175747	-5.01494	5.3e-07	5.69e-06	382.3	572.73	486.616	1163.76	1197.62	1289.92	598.02	702.522	683.054
LOC115716337	agamous-like MADS-box protein MADS3	37.9525	6.07926	1.21223	5.01496	5.3e-07	5.69e-06	4.44535	18.6535	15.7271	1.95262	2.91746	0	72.1748	10.0003	215.701
LOC115700447	RING-H2 finger protein ATL46-like	54.9852	2.28439	0.4556	5.01403	5.33e-07	5.71e-06	51.566	64.9417	93.4376	15.621	26.2572	7.86538	91.2099	80.8358	63.1321
LOC115702238	phosphopantothenate--cysteine ligase 2	514.754	-1.59961	0.319199	-5.01131	5.41e-07	5.79e-06	394.747	207.261	152.646	814.243	968.598	1132.61	308.527	369.178	284.971
LOC115703186	allene oxide synthase 3	143.767	-4.64211	0.926946	-5.00796	5.5e-07	5.89e-06	9.77977	46.9791	11.1015	341.709	665.182	172.055	27.7595	15.8338	3.50734
LOC115704985	mitochondrial-processing peptidase subunit alpha	1752.38	-0.583389	0.116556	-5.00521	5.58e-07	5.97e-06	1346.94	1508.17	1601.39	2261.14	2221.65	2302.59	1477.6	1435.04	1616.88
LOC115716866	uncharacterized LOC115716866	8.30025	-7.3475	1.46848	-5.00347	5.63e-07	6.02e-06	0	0	0	15.621	36.4683	22.613	0	0	0
LOC115697596	CSC1-like protein ERD4	10.658	-6.68964	1.33709	-5.00312	5.64e-07	6.03e-06	1.77814	0	0.925125	31.242	27.7159	33.4279	0	0.833359	0
LOC115715988	peroxisomal acyl-coenzyme A oxidase 1	1593.25	-1.02177	0.204291	-5.00152	5.69e-07	6.07e-06	890.848	1164.8	1328.48	2472.02	1979.5	2887.58	1206.35	1089.2	1320.51
LOC115704128	probable pectin methylesterase CGR3	100.475	1.73396	0.346688	5.00149	5.69e-07	6.07e-06	147.586	184.462	145.245	54.6734	29.1746	18.6803	99.9343	116.67	107.851
LOC115704682	putative anthocyanidin reductase	42.2486	3.59453	0.718851	5.00039	5.72e-07	6.1e-06	32.8956	74.6138	70.3095	0	14.5873	0.983172	64.2435	53.335	69.2699
LOC115705926	exocyst complex component SEC8	804.986	-0.547163	0.109452	-4.99909	5.76e-07	6.14e-06	647.243	695.014	643.887	1071.99	996.314	1053.96	682.091	728.356	726.019
LOC115716219	MATH domain and coiled-coil domain-containing protein At2g42465	87.5659	-2.32847	0.465818	-4.99866	5.77e-07	6.15e-06	16.8923	6.90869	21.2779	214.788	140.038	264.473	21.4145	39.1679	63.1321
LOC115707185	pectinesterase	24.3288	-3.18297	0.636805	-4.99834	5.78e-07	6.16e-06	12.447	4.83608	1.85025	62.4839	71.4779	46.2091	11.1038	4.16679	4.38417
LOC115700246	gamma-glutamylcyclotransferase 2-1	1951.59	-1.21651	0.243413	-4.99771	5.8e-07	6.17e-06	1772.81	1668.45	1250.77	2391.96	3150.86	3455.85	1462.53	1499.21	911.908
LOC115722136	peroxidase 5	459.609	-2.58035	0.516481	-4.99603	5.85e-07	6.22e-06	50.677	123.666	66.609	1150.09	339.885	1847.38	201.455	238.341	118.373
LOC115694742	protein CASPARIAN STRIP INTEGRITY FACTOR 2-like	531.37	1.84149	0.368679	4.99484	5.89e-07	6.26e-06	1483.86	914.02	1168.43	89.8206	75.8541	99.3004	437.808	364.178	149.062
LOC115711982	uncharacterized LOC115711982	37.7396	-4.01198	0.803373	-4.99391	5.92e-07	6.28e-06	1.77814	13.8174	1.85025	72.247	75.8541	155.341	8.72442	9.16695	0.876834
LOC115720876	heparan-alpha-glucosaminide N-acetyltransferase	333.162	-1.13441	0.227225	-4.99246	5.96e-07	6.32e-06	271.166	186.535	166.523	577.976	567.447	486.67	292.665	225.007	224.47
LOC115700829	aspartokinase 2, chloroplastic	210.303	-1.57656	0.315884	-4.99096	6.01e-07	6.37e-06	147.586	206.57	147.095	222.599	360.307	458.158	123.728	142.504	84.1761
LOC115707215	probable E3 ubiquitin-protein ligase WAVH2	73.9898	2.14767	0.430372	4.99028	6.03e-07	6.39e-06	61.3458	129.192	98.0633	17.5736	23.3397	27.5288	92.003	145.838	71.0236
LOC115712795	zinc finger HIT domain-containing protein 3-like	7.87397	-7.27576	1.45804	-4.99011	6.03e-07	6.39e-06	0	0	0	15.621	27.7159	27.5288	0	0	0
LOC115723269	gamma conglutin 1	11317.9	-3.07012	0.615226	-4.99022	6.03e-07	6.39e-06	1843.93	5413.65	1785.49	25897.6	27456.3	29588.6	4064	4702.64	1109.2
LOC115725473	eukaryotic translation initiation factor 2A	250.769	0.841176	0.168601	4.98915	6.06e-07	6.41e-06	283.613	325.399	335.82	142.541	164.837	161.24	299.01	270.008	274.449
LOC115709405	carotenoid 9,10(9',10')-cleavage dioxygenase 1	22.1871	-2.91292	0.58407	-4.98727	6.12e-07	6.47e-06	11.5579	15.1991	7.401	76.1523	43.762	26.5456	7.13817	6.66687	5.26101
LOC115698975	PLASMODESMATA CALLOSE-BINDING PROTEIN 4	130.481	1.37011	0.274742	4.9869	6.14e-07	6.48e-06	161.811	184.462	235.907	50.7682	61.2668	53.0913	172.902	137.504	116.619
LOC115702408	uncharacterized LOC115702408	42.2066	5.93298	1.19003	4.98556	6.18e-07	6.52e-06	136.028	35.2343	27.7538	3.90524	0	0	65.0366	40.0012	71.9004
LOC115715054	glutathione S-transferase zeta class	304.198	1.13179	0.227044	4.98487	6.2e-07	6.54e-06	264.054	325.399	405.205	208.931	157.543	180.904	399.737	339.177	456.831
LOC115694767	basic blue protein	39.3474	3.68563	0.739538	4.9837	6.24e-07	6.57e-06	54.2333	87.0495	104.539	0	2.91746	3.93269	41.2427	39.1679	21.044
LOC115702696	serine/threonine-protein kinase STY17-like	140.748	-1.55833	0.312682	-4.98374	6.24e-07	6.57e-06	51.566	89.1221	51.807	312.42	192.553	296.918	69.7954	100.836	101.713
LOC115715641	beta-carotene isomerase D27, chloroplastic	15.3818	-5.32956	1.0701	-4.98044	6.34e-07	6.68e-06	19.5595	13.1265	3.7005	37.0998	32.0921	30.4783	2.37939	0	0
LOC115701131	peptidyl-prolyl cis-trans isomerase CYP18-2	466.886	0.743577	0.149335	4.97926	6.38e-07	6.72e-06	635.685	592.766	496.792	302.656	309.251	313.632	529.811	506.682	514.702
LOC115719069	uncharacterized LOC115719069	441.936	-1.46998	0.295442	-4.97555	6.51e-07	6.84e-06	201.819	244.568	362.649	593.597	638.925	1094.27	309.321	285.009	247.267
LOC115719611	zinc transporter 6, chloroplastic	61.124	-2.08913	0.420034	-4.97371	6.57e-07	6.9e-06	101.354	41.4521	44.406	117.157	87.5239	89.4687	26.1733	24.1674	18.4135
LOC115712909	uncharacterized LOC115712909	922.964	-0.661168	0.132955	-4.97286	6.6e-07	6.93e-06	723.703	588.62	611.508	1372.69	1213.67	1324.33	798.681	865.027	808.441
LOC115721214	uncharacterized LOC115721214	290.213	1.34643	0.270864	4.97085	6.67e-07	7e-06	311.174	462.882	294.19	121.063	196.929	117.981	383.875	395.012	328.813
LOC115721868	golgin subfamily B member 1	66.1826	1.54103	0.310086	4.96966	6.71e-07	7.03e-06	71.1256	99.4851	96.213	21.4788	32.0921	29.4952	84.8649	75.8357	85.0529
LOC115700949	uncharacterized LOC115700949	71.2328	2.00657	0.403817	4.969	6.73e-07	7.05e-06	87.1288	48.3608	108.24	19.5262	37.927	21.6298	103.9	92.5028	121.88
LOC115720765	putative high mobility group B protein 11	95.2829	1.70955	0.34407	4.96862	6.74e-07	7.06e-06	155.587	177.553	177.624	19.5262	27.7159	32.4447	116.59	90.0028	60.5016
LOC115717156	glutaminyl-peptide cyclotransferase-like	11.0885	-5.86758	1.18124	-4.96733	6.79e-07	7.11e-06	0.88907	0	0	31.242	33.5508	32.4447	0.79313	0	0.876834
LOC115705604	prefoldin subunit 1	199.156	1.14458	0.230457	4.96655	6.82e-07	7.13e-06	220.489	215.551	249.784	105.442	99.1938	137.644	236.353	216.673	311.276
LOC115711256	uncharacterized LOC115711256	246.298	1.07801	0.21711	4.96529	6.86e-07	7.17e-06	322.732	277.729	322.869	119.11	173.589	122.897	301.389	246.674	329.69
LOC115707951	chaperone protein dnaJ 8, chloroplastic	2416.37	-1.04361	0.210281	-4.9629	6.94e-07	7.25e-06	1208.25	1096.41	1144.38	4891.32	2844.53	4585.51	1889.23	1868.39	2219.27
LOC115711608	probable proline transporter 2	27.3777	-2.43172	0.489991	-4.96278	6.95e-07	7.25e-06	13.336	27.6348	12.9518	54.6734	68.5604	39.3269	11.1038	9.16695	9.64518
LOC115700474	probable UDP-arabinopyranose mutase 2	368.628	-0.754385	0.152008	-4.96281	6.95e-07	7.25e-06	318.287	330.926	327.494	458.866	459.501	549.593	316.459	290.842	265.681
LOC115707812	inositol transporter 4	63.8553	-2.09804	0.422858	-4.96158	6.99e-07	7.29e-06	64.9021	33.8526	27.7538	115.205	103.57	144.526	34.1046	35.0011	15.783
LOC115714560	upstream activation factor subunit spp27	350.136	-0.798303	0.160936	-4.96038	7.04e-07	7.33e-06	299.617	271.511	226.656	488.156	519.309	486.67	283.94	265.841	309.523
LOC115718838	uncharacterized LOC115718838	26.673	-2.94529	0.59391	-4.95916	7.08e-07	7.37e-06	16.8923	15.89	4.62563	54.6734	62.7255	61.9398	4.75878	14.1671	4.38417
LOC115696923	uncharacterized protein P8A3.02c	23.8828	6.20537	1.25172	4.95746	7.14e-07	7.43e-06	42.6753	37.3069	21.2779	1.95262	0	0	45.2084	35.8344	30.6892
LOC115709284	uncharacterized LOC115709284	112.006	1.86803	0.376907	4.95621	7.19e-07	7.47e-06	144.918	147.846	252.559	25.3841	33.5508	39.3269	168.143	102.503	93.8213
LOC115699200	uncharacterized LOC115699200	65.1219	-1.48277	0.299172	-4.95624	7.19e-07	7.47e-06	56.0114	37.9978	45.3311	95.6785	94.8176	137.644	36.484	39.1679	42.9649
LOC115721362	phytochromobilin:ferredoxin oxidoreductase, chloroplastic	67.427	-1.65097	0.333181	-4.95518	7.23e-07	7.51e-06	56.9005	57.3421	38.8553	132.778	112.322	99.3004	23.0008	42.5013	43.8417
LOC115717295	ubiquitin-conjugating enzyme E2-17 kDa	1655.13	-1.2664	0.255604	-4.95453	7.25e-07	7.53e-06	1412.73	1054.27	753.052	2764.91	2183.72	3298.54	1160.35	1305.87	962.764
LOC115705311	probable 2-oxoglutarate-dependent dioxygenase AOP1	130.31	5.41109	1.09242	4.95329	7.3e-07	7.57e-06	33.7847	340.598	358.023	3.90524	0	5.89903	200.662	130.837	99.0823
LOC115716204	serine/threonine-protein kinase BSK7	675.882	-0.63116	0.127435	-4.95281	7.31e-07	7.58e-06	545.889	500.189	560.626	915.78	830.019	973.34	615.469	571.684	569.942
LOC115705622	PITH domain-containing protein 1	360.189	0.803049	0.162222	4.95032	7.41e-07	7.68e-06	364.519	429.72	424.632	273.367	227.562	237.928	395.772	420.846	467.353
LOC115706892	magnesium protoporphyrin IX methyltransferase, chloroplastic-like	34.2177	-2.89858	0.585558	-4.95011	7.42e-07	7.68e-06	25.783	6.90869	7.401	103.489	42.3032	90.4518	10.3107	11.667	9.64518
LOC115712428	probable N-acetyltransferase HLS1	71.9471	-2.43213	0.491367	-4.94972	7.43e-07	7.69e-06	47.1207	15.1991	16.6523	171.831	123.992	183.853	23.7939	46.6681	18.4135
LOC115698871	uncharacterized LOC115698871	23.3757	5.47496	1.10636	4.94864	7.47e-07	7.73e-06	33.7847	24.8713	31.4543	0	0	1.96634	36.484	28.3342	53.4869
LOC115707785	bidirectional sugar transporter SWEET2	1627.08	-1.36936	0.276773	-4.94759	7.51e-07	7.77e-06	985.978	583.093	508.819	3171.06	2450.67	3437.17	1006.48	1030.03	1470.45
LOC115702620	phosphoserine aminotransferase 2, chloroplastic	119.569	-1.54162	0.311659	-4.9465	7.56e-07	7.8e-06	48.8988	99.4851	90.6623	263.604	163.378	196.634	71.3817	66.6687	75.4078
LOC115711226	uncharacterized LOC115711226	8.02435	-7.29035	1.47398	-4.94603	7.57e-07	7.82e-06	0	0	0	21.4788	35.0096	15.7308	0	0	0
LOC115698151	disease resistance protein RPM1	150.26	1.49307	0.302053	4.94307	7.69e-07	7.93e-06	180.481	174.099	197.052	41.0051	65.643	99.3004	226.835	208.34	159.584
LOC115709386	serine/threonine-protein kinase STY13	1240.68	1.02192	0.206751	4.94274	7.7e-07	7.94e-06	857.063	1306.43	1396.01	790.812	783.339	934.014	1794.85	1518.38	1785.23
LOC115714818	probable glutathione S-transferase	108.36	1.87958	0.380382	4.9413	7.76e-07	8e-06	105.799	167.881	163.747	19.5262	64.1842	30.4783	133.246	131.671	158.707
LOC115712401	uncharacterized LOC115712401	65.5188	-2.02408	0.40967	-4.94076	7.78e-07	8.01e-06	50.677	38.6887	16.6523	101.536	173.589	113.065	35.6908	30.8343	28.9355
LOC115705059	uncharacterized LOC115705059	192.92	1.00341	0.203122	4.93993	7.82e-07	8.04e-06	215.155	178.935	251.634	119.11	119.616	123.88	260.94	225.007	242.006
LOC115715041	uncharacterized LOC115715041	373.456	1.13314	0.229461	4.93826	7.88e-07	8.11e-06	443.646	518.152	446.835	234.315	239.232	141.577	389.427	452.514	495.411
LOC115719083	N-terminal kinase-like protein	1134.06	-0.606282	0.122809	-4.93678	7.94e-07	8.16e-06	1040.21	968.598	886.27	1478.13	1419.35	1515.07	974.756	1034.2	889.987
LOC115722997	uncharacterized LOC115722997	114.073	1.46395	0.296574	4.9362	7.97e-07	8.18e-06	165.367	138.174	172.998	58.5787	56.8906	33.4279	121.349	165.005	114.865
LOC115721937	putative F-box protein PP2-B12	157.844	-1.56524	0.317137	-4.93553	7.99e-07	8.2e-06	164.478	92.5764	74.01	294.846	285.912	233.995	82.4855	112.503	79.7919
LOC115725595	glucan endo-1,3-beta-glucosidase 4	43.3746	2.74927	0.557071	4.93523	8.01e-07	8.21e-06	89.796	78.7591	81.411	7.81049	7.29366	3.93269	32.5183	61.6686	27.1819
LOC115698504	pentatricopeptide repeat-containing protein At5g39980, chloroplastic	109.645	-0.983559	0.199326	-4.93443	8.04e-07	8.24e-06	101.354	93.2673	98.0633	162.068	156.084	143.543	76.1404	80.0025	76.2846
LOC115704983	NAC domain-containing protein 75	182.002	1.61402	0.32714	4.93374	8.07e-07	8.26e-06	291.615	300.528	215.554	31.242	80.2303	89.4687	241.905	203.34	184.135
LOC115700536	squamosa promoter-binding-like protein 6	71.7127	1.74752	0.354192	4.93384	8.06e-07	8.26e-06	92.4633	67.7052	70.3095	37.0998	39.3858	20.6466	119.763	120.004	78.0383
LOC115707182	pectinesterase 3	238.873	-2.09452	0.424609	-4.93282	8.11e-07	8.29e-06	119.135	211.406	102.689	339.756	334.05	716.733	134.832	132.504	58.7479
LOC115694698	protein PIN-LIKES 6	9.90119	-6.58657	1.33534	-4.93249	8.12e-07	8.3e-06	0.88907	1.38174	0	27.3367	29.1746	29.4952	0	0.833359	0
LOC115715901	uncharacterized LOC115715901	213.374	-1.03883	0.210666	-4.93119	8.17e-07	8.35e-06	97.7977	141.628	104.539	349.519	329.674	380.488	162.592	153.338	200.795
LOC115721983	pectinesterase	345.533	2.36363	0.479435	4.93004	8.22e-07	8.4e-06	480.987	640.435	686.443	76.1523	43.762	91.435	600.399	369.178	121.003
LOC115713046	probable xyloglucan glycosyltransferase 6	108.426	-1.40554	0.285166	-4.92883	8.27e-07	8.44e-06	52.4551	78.0682	58.2829	130.826	204.223	234.978	69.0023	70.8355	77.1614
LOC115707167	uncharacterized LOC115707167	7.87549	-7.27813	1.47708	-4.92737	8.33e-07	8.5e-06	0	0	0	13.6684	27.7159	29.4952	0	0	0
LOC115697529	pentatricopeptide repeat-containing protein At2g01390	249.797	1.39124	0.282394	4.92661	8.37e-07	8.53e-06	302.284	287.401	284.013	107.394	189.635	83.5696	359.288	340.844	293.74
LOC115708779	uncharacterized LOC115708779	11.4689	-5.93481	1.20472	-4.92631	8.38e-07	8.53e-06	0	0	0.925125	29.2893	32.0921	39.3269	1.58626	0	0
LOC115699265	senescence-associated protein AAF, chlorolplastic	376.219	0.879273	0.178491	4.92616	8.39e-07	8.53e-06	446.313	381.36	481.99	214.788	281.535	233.995	454.463	407.512	484.013
LOC115723400	E3 ubiquitin-protein ligase UPL6	834.263	-0.718829	0.145918	-4.92625	8.38e-07	8.53e-06	725.481	681.888	686.443	1109.09	996.314	1261.41	759.818	658.354	629.567
LOC115714929	protein PECTIC ARABINOGALACTAN SYNTHESIS-RELATED	783.575	0.715342	0.145263	4.92446	8.46e-07	8.6e-06	905.962	864.277	970.456	577.976	507.639	547.627	1003.31	887.527	787.397
LOC115716607	uncharacterized LOC115716607	82.4422	2.15718	0.438263	4.92211	8.56e-07	8.7e-06	200.041	89.1221	85.1115	29.2893	16.0461	22.613	80.1061	109.17	110.481
LOC115725443	AP2/ERF and B3 domain-containing transcription factor At1g50680	957.218	-1.22743	0.249532	-4.91894	8.7e-07	8.84e-06	704.143	446.992	617.059	1587.48	1143.65	2065.64	633.71	752.523	663.764
LOC115709519	uncharacterized LOC115709519	35.8735	2.7142	0.551812	4.9187	8.71e-07	8.84e-06	45.3426	72.5412	44.406	11.7157	5.83493	4.91586	38.8633	64.1686	35.0734
LOC115695698	AP2-like ethylene-responsive transcription factor AIL5	154.744	1.96438	0.399485	4.91728	8.78e-07	8.9e-06	73.7928	181.008	203.528	85.9154	51.0556	55.0576	200.662	222.507	319.168
LOC115705626	hydroquinone glucosyltransferase-like	125.644	1.96611	0.400194	4.91289	8.97e-07	9.09e-06	100.465	206.57	233.132	29.2893	62.7255	28.512	149.901	148.338	171.86
LOC115716496	phosphatidylserine decarboxylase proenzyme 1, mitochondrial	169.014	1.23336	0.251043	4.91293	8.97e-07	9.09e-06	158.254	178.935	232.206	95.6785	99.1938	89.4687	190.351	200.839	276.203
LOC115700154	probable WRKY transcription factor 17	773.728	-1.25346	0.255182	-4.91201	9.01e-07	9.13e-06	390.302	497.426	515.295	1702.69	863.57	1351.86	464.774	604.185	573.45
LOC115716070	DNA mismatch repair protein MSH4	63.8293	1.67092	0.340199	4.9116	9.03e-07	9.14e-06	108.467	74.6138	81.411	13.6684	27.7159	30.4783	81.6923	77.5024	78.9151
LOC115709991	beta-1,2-xylosyltransferase XYXT1-like	9.6465	-6.53041	1.32986	-4.91061	9.08e-07	9.18e-06	0.88907	0.690869	1.85025	25.3841	27.7159	29.4952	0.79313	0	0
LOC115715275	xyloglucan endotransglucosylase/hydrolase protein 31	45.9536	4.66894	0.950779	4.91065	9.08e-07	9.18e-06	14.2251	33.1617	115.641	0	7.29366	1.96634	142.763	44.168	54.3637
LOC115718593	uncharacterized LOC115718593	150.514	-1.47397	0.300179	-4.91032	9.09e-07	9.18e-06	174.258	116.757	94.3628	214.788	297.581	200.567	89.6236	99.1697	67.5163
LOC115706808	phosphoenolpyruvate carboxykinase (ATP)	7536.35	-1.49582	0.304701	-4.90916	9.15e-07	9.23e-06	2832.58	2442.22	4214.87	15482.3	8987.25	18596.7	4127.45	4705.14	6438.6
LOC115707819	polyubiquitin-like	20266	0.729383	0.148645	4.90689	9.25e-07	9.33e-06	17124.4	18681.1	21866.3	17532.6	13928	15466.3	25154.9	24551.6	28088.5
LOC115719417	transcription factor GTE6-like	84.5814	-1.712	0.34898	-4.90572	9.31e-07	9.38e-06	40.8972	60.7965	68.4593	95.6785	182.342	174.021	43.6221	36.6678	58.7479
LOC115705453	protein ORANGE-GREEN, chloroplastic	425.717	0.909077	0.185325	4.9053	9.33e-07	9.39e-06	557.447	433.866	477.365	261.651	299.04	260.541	595.64	440.847	505.057
LOC115698184	copper-transporting ATPase RAN1	1527.83	-0.680756	0.138778	-4.90537	9.33e-07	9.39e-06	1221.58	1284.33	1506.1	2032.68	1786.95	2176.74	1272.18	1279.21	1190.74
LOC115702795	ribonuclease 2	129.591	-1.81611	0.370387	-4.90327	9.43e-07	9.48e-06	80.0163	63.5599	27.7538	296.799	202.764	275.288	57.1053	68.3354	94.6981
LOC115709443	peptidyl-prolyl cis-trans isomerase CYP59	682.43	0.70055	0.142905	4.90221	9.48e-07	9.53e-06	863.287	847.696	711.421	437.387	523.685	455.209	771.715	780.024	751.447
LOC115701413	diacylglycerol kinase 5	897.486	-1.33605	0.272579	-4.90151	9.51e-07	9.56e-06	699.698	471.173	432.033	1525	1045.91	2065.64	561.536	627.519	648.858
LOC115709687	serine/threonine-protein kinase ATM	469.279	-1.07027	0.21851	-4.89806	9.68e-07	9.72e-06	346.737	416.594	413.531	574.071	703.109	785.555	373.564	368.345	242.006
LOC115704311	uncharacterized LOC115704311	31.4083	-3.44208	0.702788	-4.89775	9.69e-07	9.73e-06	6.22349	4.83608	1.85025	44.9103	116.699	85.536	16.6557	3.33344	2.6305
LOC115701760	28S ribosomal RNA	433579	-3.9409	0.805015	-4.89544	9.81e-07	9.84e-06	237653	108277	126180	2.10591e+06	691302	423202	30636.2	54112.5	124942
LOC115714692	serine/threonine-protein kinase BLUS1	420.146	0.745402	0.152322	4.89361	9.9e-07	9.93e-06	485.432	462.191	534.722	253.841	290.288	311.666	505.224	492.515	445.432
LOC115714841	GDP-mannose transporter GONST1	312.992	-0.841357	0.171957	-4.89283	9.94e-07	9.96e-06	264.943	223.151	234.057	488.156	370.518	485.687	245.87	245.008	259.543
LOC115719363	putative disease resistance protein RGA4	142.127	1.53305	0.313355	4.89239	9.96e-07	9.97e-06	253.385	164.427	172.998	72.247	53.9731	52.1081	182.42	208.34	119.249
LOC115709926	uncharacterized LOC115709926	115.825	-1.09909	0.22465	-4.89245	9.96e-07	9.97e-06	78.2381	102.939	98.9884	205.025	157.543	158.291	80.8992	83.3359	77.1614
LOC115695799	uncharacterized LOC115695799	8.61306	-7.34559	1.50149	-4.89219	9.97e-07	9.97e-06	0	0	1.85025	41.0051	21.881	12.7812	0	0	0
LOC115716196	probable protein phosphatase 2C 76	999.374	-1.00842	0.206296	-4.88823	1.02e-06	1.02e-05	670.359	744.066	720.673	1468.37	1127.6	1984.04	785.198	740.856	753.201
LOC115711248	phosphoglycerate kinase	97.824	1.30213	0.266395	4.88797	1.02e-06	1.02e-05	127.137	122.284	160.047	39.0524	55.4318	41.2932	103.107	123.337	108.727
LOC115718945	chaperone protein DnaJ	188.958	-1.09392	0.223805	-4.88781	1.02e-06	1.02e-05	160.922	123.666	105.464	257.746	315.086	318.548	123.728	135.004	160.461
LOC115704601	uncharacterized LOC115704601	742.698	-1.82249	0.372878	-4.88763	1.02e-06	1.02e-05	157.365	365.47	400.579	1575.77	907.332	2007.64	441.773	324.177	504.18
LOC115716779	AT-hook motif nuclear-localized protein 1	795.544	0.832009	0.170343	4.8843	1.04e-06	1.04e-05	741.484	896.057	1075	548.687	487.217	563.358	928.755	992.53	926.814
LOC115710283	uncharacterized LOC115710283	11.9651	-6.00249	1.22914	-4.88347	1.04e-06	1.04e-05	0	0	0	42.9577	24.7985	38.3437	1.58626	0	0
LOC115706268	serine/arginine-rich SC35-like splicing factor SCL30	27.1214	-2.43142	0.498098	-4.8814	1.05e-06	1.05e-05	19.5595	11.7448	4.62563	52.7208	59.808	62.923	8.72442	10.8337	13.1525
LOC115723143	probable RNA helicase SDE3	93.2647	1.32127	0.270716	4.88067	1.06e-06	1.05e-05	88.907	122.284	127.667	52.7208	43.762	47.1923	134.039	115.837	106.974
LOC115722137	uncharacterized LOC115722137	11.6517	-6.83079	1.40019	-4.87848	1.07e-06	1.06e-05	0	0.690869	1.85025	15.621	55.4318	30.4783	0.79313	0	0
LOC115707407	protein phosphatase 2C and cyclic nucleotide-binding/kinase domain-containing protein	1592.02	0.573694	0.11765	4.87627	1.08e-06	1.07e-05	1486.52	1522.68	1668	1280.92	1272.01	1324.33	1792.47	1874.22	2107.03
LOC115701360	BAG family molecular chaperone regulator 2	379.544	1.58758	0.325578	4.87619	1.08e-06	1.07e-05	714.812	344.053	411.681	210.883	160.461	116.997	581.364	392.512	483.136
LOC115725720	(R)-mandelonitrile lyase 1	474.494	2.49435	0.511631	4.87529	1.09e-06	1.08e-05	175.147	843.551	787.282	72.247	90.4414	206.466	730.472	713.355	651.488
LOC115702608	uncharacterized LOC115702608	120.404	2.28154	0.468107	4.87397	1.09e-06	1.09e-05	64.013	172.717	244.233	21.4788	40.8445	39.3269	172.109	132.504	196.411
LOC115712975	histone-lysine N-methyltransferase SUVR4	96.1965	1.55671	0.319502	4.8723	1.1e-06	1.09e-05	154.698	161.663	182.25	31.242	35.0096	27.5288	109.452	101.67	62.2552
LOC115721989	uncharacterized LOC115721989	298.948	-1.0671	0.219029	-4.87194	1.11e-06	1.1e-05	249.829	150.609	180.399	456.914	503.263	467.99	242.698	244.174	194.657
LOC115705492	1-phosphatidylinositol-3-phosphate 5-kinase FAB1A	255.105	0.980549	0.201318	4.87065	1.11e-06	1.1e-05	344.959	248.022	284.013	177.689	148.791	152.392	334.701	329.177	276.203
LOC115719495	myosin-11	321.783	0.852946	0.175152	4.86974	1.12e-06	1.11e-05	295.171	401.395	357.098	210.883	207.14	236.944	385.461	410.013	391.945
LOC115712696	lipoxygenase 6, chloroplastic	30.0798	3.61536	0.742689	4.86794	1.13e-06	1.12e-05	29.3393	49.0517	63.8336	5.85787	1.45873	2.94952	54.7259	43.3347	20.1672
LOC115712922	FCS-Like Zinc finger 5	298.448	1.41457	0.290616	4.8675	1.13e-06	1.12e-05	448.98	452.519	518.07	130.826	138.58	78.6538	417.979	240.007	260.42
LOC115708339	signal recognition particle 14 kDa protein-like	20.6219	5.34113	1.09738	4.86717	1.13e-06	1.12e-05	26.6721	24.8713	24.0533	0	0	1.96634	34.1046	28.3342	45.5954
LOC115705069	probable L-gulonolactone oxidase 6	22.672	5.41686	1.11349	4.86475	1.15e-06	1.13e-05	29.3393	31.78	27.7538	0	0	1.96634	41.2427	49.1682	22.7977
LOC115703195	uncharacterized LOC115703195	554.392	-0.995691	0.204676	-4.86472	1.15e-06	1.13e-05	520.995	449.756	453.311	847.438	803.762	724.598	436.221	465.848	287.602
LOC115704255	putative RING-H2 finger protein ATL71	30.6889	3.90737	0.803421	4.86342	1.15e-06	1.14e-05	8.8907	48.3608	28.6789	5.85787	0	5.89903	46.0015	48.3348	84.1761
LOC115697202	homeobox-leucine zipper protein ATHB-14	239.42	-2.37128	0.487584	-4.86333	1.15e-06	1.14e-05	391.191	140.246	204.453	294.846	481.382	412.932	114.211	88.336	27.1819
LOC115697658	uncharacterized LOC115697658	113.015	-3.47908	0.715411	-4.86305	1.16e-06	1.14e-05	29.3393	37.9978	25.9035	154.257	91.9001	601.701	53.9328	13.3337	8.76834
LOC115705648	DEAD-box ATP-dependent RNA helicase 18	515.1	0.736344	0.151458	4.86169	1.16e-06	1.15e-05	679.249	601.747	586.529	339.756	369.059	330.346	632.917	583.351	512.948
LOC115704908	uncharacterized LOC115704908	71.9836	-1.5396	0.3167	-4.86138	1.17e-06	1.15e-05	56.0114	36.6161	49.9568	107.394	116.699	151.409	57.1053	35.8344	36.827
LOC115715254	phosphopantothenate--cysteine ligase 2	29.8151	-2.74635	0.56498	-4.86096	1.17e-06	1.15e-05	7.11256	15.1991	6.47588	60.5313	77.3128	70.7884	18.242	9.16695	3.50734
LOC115712298	transcription factor bHLH130	541.401	0.569407	0.117158	4.86018	1.17e-06	1.15e-05	550.334	560.295	595.781	425.672	412.821	435.545	635.297	631.686	625.183
LOC115712146	uncharacterized protein At1g66480	101.406	-2.40176	0.494299	-4.85893	1.18e-06	1.16e-05	105.799	44.9065	25.9035	253.841	140.038	225.146	50.7603	24.1674	42.0881
LOC115695793	thylakoid lumenal 16.5 kDa protein, chloroplastic	89.6246	-1.43818	0.295984	-4.85899	1.18e-06	1.16e-05	112.023	73.923	59.208	121.063	137.121	151.409	49.9672	46.6681	55.2406
LOC115699305	protein CHUP1, chloroplastic	294.367	1.17263	0.241323	4.85916	1.18e-06	1.16e-05	330.734	473.936	420.007	148.399	164.837	125.846	365.633	370.011	249.898
LOC115723132	uncharacterized LOC115723132	473.846	-1.05144	0.216394	-4.85892	1.18e-06	1.16e-05	290.726	402.086	297.89	552.592	793.55	860.276	341.046	378.345	348.103
LOC115702150	probable plastidic glucose transporter 2	369.809	1.13668	0.233962	4.85842	1.18e-06	1.16e-05	490.767	517.461	785.431	150.352	177.965	151.409	360.874	310.843	383.177
LOC115712201	uncharacterized LOC115712201	1670.92	-1.17175	0.24121	-4.85778	1.19e-06	1.16e-05	795.717	973.434	956.579	3231.59	1836.54	3458.8	1138.14	1221.7	1425.73
LOC115721128	cytochrome P450 94C1	67.3591	-2.43818	0.501925	-4.85765	1.19e-06	1.16e-05	15.1142	31.0891	11.1015	201.12	68.5604	193.685	19.8282	34.1677	31.566
LOC115697853	uncharacterized LOC115697853	100.626	-1.73581	0.357468	-4.85584	1.2e-06	1.17e-05	26.6721	78.0682	55.5075	226.504	175.048	172.055	58.6916	50.8349	62.2552
LOC115714568	uncharacterized protein At5g48480	819.391	1.53533	0.316268	4.85453	1.21e-06	1.18e-05	1695.46	918.165	827.987	247.983	449.29	310.682	1161.14	931.695	832.116
LOC115706409	uncharacterized LOC115706409	12.2553	-6.81562	1.40423	-4.85364	1.21e-06	1.18e-05	2.66721	5.52695	1.85025	17.5736	18.9635	62.923	0.79313	0	0
LOC115695578	cellulose synthase-like protein E1	754.152	1.07409	0.221306	4.8534	1.21e-06	1.18e-05	1340.72	897.439	939.002	402.24	431.785	330.346	962.066	786.691	697.083
LOC115716316	COP9 signalosome complex subunit 7	119.991	1.42997	0.294794	4.85073	1.23e-06	1.2e-05	138.695	141.628	189.651	35.1472	53.9731	72.7547	163.385	156.671	128.018
LOC115721224	G-type lectin S-receptor-like serine/threonine-protein kinase LECRK4	131.028	-1.86109	0.38385	-4.84848	1.24e-06	1.21e-05	61.3458	78.0682	138.769	304.609	135.662	266.44	66.6229	55.835	71.9004
LOC115709146	calcium-dependent protein kinase 8-like	11.0276	6.31227	1.30224	4.84723	1.25e-06	1.22e-05	11.5579	13.8174	12.0266	0	0	0	22.2076	13.3337	26.305
LOC115725507	pentatricopeptide repeat-containing protein At1g74630-like	27.1334	-1.96495	0.405459	-4.84625	1.26e-06	1.23e-05	16.8923	13.8174	15.7271	64.4365	48.1382	45.2259	11.8969	16.6672	11.3988
LOC115719068	uncharacterized LOC115719068	58.1019	4.19502	0.86784	4.83387	1.34e-06	1.3e-05	34.6737	127.811	137.844	0	0	9.83172	36.484	66.6687	109.604
LOC115695742	epidermal growth factor receptor substrate 15	10.2019	-6.63999	1.37374	-4.83351	1.34e-06	1.31e-05	0	2.07261	0	23.4315	32.0921	33.4279	0.79313	0	0
LOC115707763	uncharacterized LOC115707763	558.866	1.53702	0.318023	4.83304	1.34e-06	1.31e-05	1155.79	788.281	819.661	140.589	252.361	186.803	812.165	471.681	402.467
LOC115725107	putative chloride channel-like protein CLC-g	369.556	1.09092	0.225745	4.83251	1.35e-06	1.31e-05	464.094	442.847	467.188	203.073	230.48	190.735	499.672	517.516	310.399
LOC115715614	uncharacterized LOC115715614	18.5376	-4.3999	0.910738	-4.83113	1.36e-06	1.32e-05	0	0	0.925125	44.9103	91.9001	21.6298	3.96565	0	3.50734
LOC115701019	dihydrofolate synthetase	66.744	1.61733	0.334783	4.83096	1.36e-06	1.32e-05	82.6835	60.7965	88.812	23.4315	43.762	23.5961	98.3481	93.3362	85.9298
LOC115709455	receptor-like protein 6	21.9735	5.99349	1.24079	4.83038	1.36e-06	1.32e-05	36.4519	33.1617	30.5291	0	0	0.983172	25.3801	29.1676	42.0881
LOC115700532	uncharacterized LOC115700532	349.628	0.881218	0.182429	4.83048	1.36e-06	1.32e-05	461.427	448.374	457.012	220.646	167.754	236.944	422.738	394.179	337.581
LOC115719685	uncharacterized LOC115719685	625.987	1.04082	0.215489	4.83005	1.37e-06	1.32e-05	530.775	876.022	820.586	318.277	383.647	409.983	791.543	753.356	749.693
LOC115709860	alpha-N-acetylglucosaminidase	648.741	-0.630024	0.130442	-4.82993	1.37e-06	1.32e-05	457.871	494.662	474.589	853.296	888.368	936.963	571.053	637.52	524.347
LOC115724562	uncharacterized LOC115724562	10.3666	-6.67077	1.38177	-4.82768	1.38e-06	1.34e-05	0	0.690869	0	29.2893	43.762	18.6803	0	0	0.876834
LOC115716310	serine/threonine-protein kinase AtPK2/AtPK19	1128.54	-0.992802	0.205695	-4.82656	1.39e-06	1.34e-05	939.747	646.653	686.443	1640.2	1620.65	1985.02	759.818	821.692	1056.59
LOC115696787	uncharacterized LOC115696787	79.2305	1.83497	0.380294	4.82512	1.4e-06	1.35e-05	96.9086	125.738	97.1381	29.2893	43.762	14.7476	85.658	122.504	97.3286
A5N79_gp05	NADH dehydrogenase subunit 4	59.8178	-2.91286	0.603731	-4.82477	1.4e-06	1.35e-05	25.783	19.3443	49.0316	191.357	115.24	85.536	3.96565	19.1673	28.9355
LOC115719036	YTH domain-containing protein 1	747.083	-0.633246	0.131339	-4.82145	1.43e-06	1.38e-05	631.24	585.166	651.288	923.59	1056.12	972.357	662.263	670.021	571.696
LOC115697367	serine/threonine-protein kinase ATG1c	353.947	-1.09459	0.227065	-4.82063	1.43e-06	1.38e-05	302.284	225.914	210.929	531.113	434.702	699.035	253.008	255.841	272.696
LOC115712821	uncharacterized LOC115712821	43.5885	-2.12349	0.440576	-4.8198	1.44e-06	1.39e-05	25.783	32.4708	17.5774	54.6734	74.3954	127.812	25.3801	16.6672	17.5367
LOC115713636	uncharacterized LOC115713636	9.81019	-6.60805	1.37107	-4.81962	1.44e-06	1.39e-05	0	0	0	25.3841	36.4683	25.5625	0	0	0.876834
LOC115714506	uncharacterized LOC115714506	41.4177	1.89385	0.393133	4.81732	1.45e-06	1.4e-05	30.2284	47.67	29.604	19.5262	20.4223	16.7139	72.9679	55.835	79.7919
LOC115711038	transcription factor HY5	258.944	-1.32205	0.274432	-4.81741	1.45e-06	1.4e-05	168.034	188.607	141.544	296.799	589.328	421.781	144.35	177.505	202.549
LOC115713865	probable acyl-activating enzyme 1, peroxisomal	640.607	0.808411	0.167839	4.81658	1.46e-06	1.41e-05	504.992	541.641	477.365	517.445	600.998	425.714	828.82	891.694	976.794
LOC115721420	queuine tRNA-ribosyltransferase catalytic subunit 1	73.657	-1.67265	0.347515	-4.81319	1.49e-06	1.43e-05	66.6802	34.5434	34.2296	111.299	172.13	117.981	41.2427	38.3345	46.4722
LOC115722517	uncharacterized LOC115722517	2447.63	-1.22645	0.254894	-4.8116	1.5e-06	1.44e-05	1725.68	1689.17	1507.03	3040.23	3159.61	5783.02	1857.51	1828.39	1438.01
LOC115698811	glycerol-3-phosphate dehydrogenase [NAD(+)]	31.7827	-2.06673	0.429827	-4.80829	1.52e-06	1.46e-05	24.894	12.4356	17.5774	72.247	55.4318	58.9903	9.51755	19.1673	15.783
LOC115699522	DNA-directed RNA polymerases IV and V subunit 2	90.8494	1.70305	0.35444	4.80489	1.55e-06	1.49e-05	200.93	154.064	153.571	21.4788	26.2572	24.5793	82.4855	101.67	52.6101
LOC115712762	probable LRR receptor-like serine/threonine-protein kinase At1g67720	141.392	2.23766	0.465787	4.80404	1.55e-06	1.49e-05	352.072	230.059	164.672	19.5262	53.9731	18.6803	166.557	176.672	90.3139
LOC115712861	cytochrome P450 84A1	8461.27	1.6739	0.34857	4.80219	1.57e-06	1.5e-05	4767.19	12060.5	13232.1	4143.46	2539.65	4315.14	13616.4	11417	10059.9
LOC115724821	sugar carrier protein A	251.351	-2.16786	0.451449	-4.80201	1.57e-06	1.51e-05	61.3458	91.1947	35.1548	595.55	291.746	809.151	68.2091	145.838	163.968
LOC115724503	DNA repair protein RAD51 homolog 4	96.7835	1.44041	0.299968	4.80187	1.57e-06	1.51e-05	145.807	88.4312	122.117	31.242	55.4318	50.1418	122.142	123.337	132.402
LOC115707165	hepatocyte growth factor-regulated tyrosine kinase substrate	14.4435	6.22262	1.29654	4.7994	1.59e-06	1.52e-05	13.336	29.0165	29.604	0	0	0	22.2076	19.1673	16.6599
LOC115707417	G-type lectin S-receptor-like serine/threonine-protein kinase RKS1	85.7911	2.24351	0.467699	4.79692	1.61e-06	1.54e-05	106.688	187.916	133.218	15.621	27.7159	16.7139	125.314	113.337	45.5954
LOC115709640	SAP30-binding protein	907.793	-0.773519	0.161273	-4.79633	1.62e-06	1.54e-05	841.949	679.124	599.481	1179.38	1315.78	1320.4	700.333	737.523	796.166
LOC115718607	phospholipase D zeta 1	48.8413	-2.17147	0.452914	-4.79445	1.63e-06	1.56e-05	8.8907	16.5809	23.1281	97.6311	62.7255	159.274	26.1733	25.0008	20.1672
LOC115715900	receptor-like protein EIX2	13.875	-5.56408	1.16061	-4.79409	1.63e-06	1.56e-05	0.88907	0	0.925125	29.2893	71.4779	19.6634	0	0	2.6305
LOC115696991	nodulation-signaling pathway 2 protein	328.189	1.8893	0.39413	4.7936	1.64e-06	1.56e-05	282.724	312.964	731.774	138.636	110.864	97.334	495.706	272.508	511.194
LOC115705614	glucan endo-1,3-beta-glucosidase	143.822	-1.53584	0.320654	-4.78971	1.67e-06	1.59e-05	80.0163	75.9956	76.7854	232.362	188.176	367.706	61.071	99.1697	113.112
LOC115698858	uncharacterized LOC115698858	543.876	1.1295	0.235891	4.78821	1.68e-06	1.6e-05	427.643	574.803	808.559	300.704	345.72	320.514	701.92	760.023	654.995
LOC115702281	pleiotropic drug resistance protein 2	77.3309	3.25291	0.679445	4.7876	1.69e-06	1.61e-05	121.803	166.499	233.132	3.90524	2.91746	8.84855	70.5885	72.5022	15.783
LOC115711166	uncharacterized LOC115711166	11.6702	6.73507	1.40709	4.78653	1.7e-06	1.62e-05	1.77814	11.0539	9.25125	0	0	0	15.0695	26.6675	41.2112
LOC115716689	E3 ubiquitin-protein ligase XBAT33	143.489	0.950009	0.198479	4.78644	1.7e-06	1.62e-05	187.594	174.79	175.774	87.868	86.0652	83.5696	182.42	162.505	150.816
LOC115725302	plant cysteine oxidase 2-like	8.42831	-7.38041	1.54272	-4.78401	1.72e-06	1.63e-05	0	0	0	9.76311	24.7985	41.2932	0	0	0
LOC115724212	probable aquaporin SIP2-1	189.279	-1.35796	0.283873	-4.78368	1.72e-06	1.64e-05	111.134	116.757	88.812	331.946	214.434	450.293	118.176	131.671	140.294
LOC115725015	BRASSINOSTEROID INSENSITIVE 1-associated receptor kinase 1	967.418	-0.641639	0.134171	-4.78225	1.73e-06	1.65e-05	782.381	715.049	712.346	1267.25	1196.16	1493.44	865.304	872.527	802.304
LOC115705073	BON1-associated protein 2-like	144.618	-2.34031	0.489429	-4.78172	1.74e-06	1.65e-05	37.3409	39.3795	37.005	349.519	132.745	509.283	29.3458	77.5024	89.4371
LOC115710179	auxin-responsive protein SAUR78	206.347	1.13658	0.237773	4.78012	1.75e-06	1.66e-05	176.036	166.499	194.276	115.205	118.157	175.988	287.113	260.841	363.009
LOC115703616	diphthine methyltransferase homolog	79.7829	-1.42745	0.298715	-4.77864	1.76e-06	1.67e-05	50.677	64.9417	40.7055	109.347	175.048	124.863	53.9328	44.168	54.3637
LOC115719988	clumping factor A-like	38.2595	2.19535	0.459975	4.77276	1.82e-06	1.72e-05	48.8988	55.2695	72.1598	3.90524	13.1286	11.7981	52.3465	50.0015	36.827
LOC115720709	germin-like protein subfamily 1 member 16	10.2311	-7.64714	1.60243	-4.7722	1.82e-06	1.73e-05	0	0	0	39.0524	5.83493	47.1923	0	0	0
LOC115711610	protein BUD31 homolog 2	110.753	-1.24871	0.261674	-4.77201	1.82e-06	1.73e-05	80.0163	62.1782	73.0849	187.452	208.599	154.358	73.761	60.0018	97.3286
LOC115714860	uncharacterized LOC115714860	9.37003	-6.53729	1.36992	-4.77202	1.82e-06	1.73e-05	0	0	0	31.242	27.7159	24.5793	0.79313	0	0
LOC115698068	probable glutathione S-transferase	51.945	-2.08455	0.437004	-4.77011	1.84e-06	1.74e-05	19.5595	17.9626	32.3794	58.5787	129.827	132.728	16.6557	30.0009	29.8124
LOC115711463	uncharacterized LOC115711463	13.3436	6.09996	1.27899	4.76934	1.85e-06	1.75e-05	29.3393	17.9626	19.4276	0	0	0	17.4488	17.5005	18.4135
LOC115697329	pectin acetylesterase 5	369.905	1.09636	0.230118	4.76435	1.89e-06	1.79e-05	408.083	386.887	464.413	156.21	296.123	205.483	482.223	431.68	498.042
LOC115695328	uncharacterized LOC115695328	14.4186	6.68277	1.40344	4.76171	1.92e-06	1.81e-05	5.33442	24.1804	20.3528	0	0	0	17.4488	46.6681	15.783
LOC115724065	putative TrmH family tRNA/rRNA methyltransferase	398.562	-0.8668	0.18207	-4.76079	1.93e-06	1.82e-05	388.523	307.437	261.81	577.976	522.226	597.769	329.149	306.676	295.493
LOC115710405	G-type lectin S-receptor-like serine/threonine-protein kinase LECRK4	85.3784	-1.37196	0.288188	-4.76065	1.93e-06	1.82e-05	87.1288	62.8691	54.5824	136.684	118.157	151.409	40.4496	57.5018	59.6247
LOC115701443	serine carboxypeptidase-like 45	162.414	-2.18956	0.460006	-4.75986	1.94e-06	1.83e-05	107.577	140.937	53.6573	328.041	398.234	225.146	81.6923	97.503	28.9355
LOC115705479	calcium-binding protein KIC	214.49	1.07997	0.22694	4.75883	1.95e-06	1.83e-05	240.049	308.818	237.757	144.494	106.487	117.981	288.699	211.673	274.449
LOC115698610	OPA3-like protein	129.76	1.62037	0.340516	4.75858	1.95e-06	1.83e-05	154.698	183.771	149.87	44.9103	90.4414	32.4447	165.764	159.172	186.766
LOC115714210	protein DETOXIFICATION 30	155.126	-1.12308	0.236147	-4.75586	1.98e-06	1.86e-05	112.912	151.991	131.368	210.883	223.186	250.709	109.452	125.837	79.7919
LOC115716621	growth-regulating factor 2	184.275	1.39223	0.292738	4.75587	1.98e-06	1.86e-05	197.373	216.242	199.827	105.442	125.451	59.9735	234.766	313.343	206.056
LOC115704435	transmembrane protein 258-like	178.033	1.05047	0.220919	4.75498	1.98e-06	1.86e-05	245.383	210.715	193.351	91.7732	123.992	94.3845	215.731	185.839	241.129
LOC115704840	diacylglycerol O-acyltransferase 1B	411.779	-1.00666	0.211759	-4.75381	2e-06	1.87e-05	222.267	282.565	284.939	644.365	514.933	786.538	279.975	329.177	361.256
LOC115700713	L-ascorbate oxidase homolog	345.252	-1.75538	0.369413	-4.75181	2.02e-06	1.89e-05	78.2381	176.862	127.667	906.017	453.666	742.295	132.453	220.007	270.065
LOC115697642	BES1/BZR1 homolog protein 4	531.188	-0.645609	0.135874	-4.75154	2.02e-06	1.89e-05	443.646	406.922	380.226	665.844	717.696	779.656	436.221	470.848	479.628
LOC115706027	copper transporter 5.1	535.756	-1.14163	0.240353	-4.74984	2.04e-06	1.91e-05	250.718	396.559	394.103	950.927	637.466	1012.67	380.702	389.179	409.482
LOC115711438	uncharacterized LOC115711438	174.267	-1.14569	0.241275	-4.74846	2.05e-06	1.92e-05	168.034	121.593	109.165	294.846	218.81	292.002	123.728	135.004	105.22
LOC115721835	F-box protein At5g50450-like	11.3585	6.16168	1.29811	4.74665	2.07e-06	1.94e-05	19.5595	10.363	16.6523	0	0	0	19.0351	20.834	15.783
LOC115721806	alpha,alpha-trehalose-phosphate synthase [UDP-forming] 6	1608.74	0.475077	0.100199	4.74134	2.12e-06	1.99e-05	1498.97	1380.36	1477.42	1405.89	1487.91	1343.01	1956.65	1945.06	1983.4
LOC115714162	adagio protein 3	1324.21	0.714178	0.150642	4.74089	2.13e-06	1.99e-05	1507.86	1472.93	1418.22	808.386	1115.93	921.232	1677.47	1550.88	1445.02
LOC115707495	uncharacterized LOC115707495	409.843	0.873091	0.184194	4.74005	2.14e-06	2e-05	573.45	497.426	422.782	242.125	293.205	239.894	436.221	460.014	523.47
LOC115705827	uncharacterized LOC115705827	521.768	-0.788302	0.166322	-4.7396	2.14e-06	2e-05	414.307	438.702	363.574	628.744	720.614	851.427	411.634	459.181	407.728
LOC115697939	small RNA 2'-O-methyltransferase	40.8442	2.25657	0.476111	4.73958	2.14e-06	2e-05	36.4519	62.8691	58.2829	13.6684	14.5873	8.84855	53.1397	40.8346	78.9151
LOC115711379	AT-hook motif nuclear-localized protein 7	591.634	1.13549	0.239614	4.73883	2.15e-06	2.01e-05	585.008	535.423	792.832	388.572	266.948	410.966	705.885	700.855	938.213
LOC115698607	uncharacterized LOC115698607	12.2908	6.29114	1.32788	4.73773	2.16e-06	2.02e-05	13.336	12.4356	24.0533	0	0	0	30.1389	17.5005	13.1525
LOC115713874	agamous-like MADS-box protein AGL62	39.4575	2.83206	0.598063	4.73539	2.19e-06	2.04e-05	29.3393	15.1991	29.604	11.7157	4.3762	17.6971	57.8985	52.5016	136.786
LOC115709992	uncharacterized LOC115709992	240.376	-0.865885	0.182929	-4.73344	2.21e-06	2.06e-05	188.483	165.809	197.977	380.761	282.994	376.555	191.144	185.006	194.657
LOC115707769	KH domain-containing protein HEN4	93.9484	1.19719	0.253061	4.73086	2.24e-06	2.08e-05	96.0195	118.829	126.742	41.0051	55.4318	55.0576	112.624	125.837	113.988
LOC115697732	rop guanine nucleotide exchange factor 7	47.5819	2.55907	0.540978	4.73045	2.24e-06	2.08e-05	35.5628	55.9604	109.165	13.6684	14.5873	5.89903	66.6229	57.5018	69.2699
LOC115718740	class I heat shock protein	66.0344	-3.63	0.767415	-4.73016	2.24e-06	2.09e-05	3.55628	1.38174	0.925125	189.404	183.8	171.072	3.96565	2.50008	37.7039
LOC115722552	uncharacterized LOC115722552	27.1415	2.5622	0.541926	4.72794	2.27e-06	2.11e-05	30.2284	50.4334	40.7055	5.85787	7.29366	4.91586	34.1046	39.1679	31.566
LOC115722566	probable leucine-rich repeat receptor-like protein kinase At5g63930	436.295	-1.28244	0.271405	-4.7252	2.3e-06	2.14e-05	408.083	246.64	229.431	572.118	784.798	798.336	253.008	364.178	270.065
LOC115707390	uncharacterized LOC115707390	483.338	0.992384	0.210027	4.72504	2.3e-06	2.14e-05	555.669	628	590.23	261.651	329.674	270.372	674.953	613.352	426.142
LOC115710467	uncharacterized LOC115710467	10.671	-5.79968	1.22753	-4.72466	2.31e-06	2.14e-05	0	0.690869	0.925125	23.4315	43.762	25.5625	0	1.66672	0
LOC115715294	heavy metal-associated isoprenylated plant protein 22	487.546	1.54005	0.326006	4.724	2.31e-06	2.14e-05	656.133	676.361	1148.08	160.115	194.011	134.695	640.849	304.176	473.491
LOC115722448	LON peptidase N-terminal domain and RING finger protein 1-like	388.803	0.962404	0.203763	4.72315	2.32e-06	2.15e-05	352.961	439.393	470.889	288.988	215.892	254.642	471.119	427.513	577.834
LOC115697345	serine/threonine-protein kinase/endoribonuclease IRE1b	599.05	-0.776799	0.16448	-4.72277	2.33e-06	2.15e-05	565.448	441.465	464.413	784.954	803.762	885.838	529.017	499.182	417.373
LOC115720959	neurofilament medium polypeptide	962.113	1.4716	0.31166	4.72181	2.34e-06	2.16e-05	1387.84	1501.26	1161.03	324.135	393.858	501.418	1522.81	1245.87	620.799
LOC115703013	triacylglycerol lipase 1-like	43.31	-2.46184	0.521773	-4.71823	2.38e-06	2.2e-05	19.5595	20.7261	24.9784	74.1996	93.3589	107.166	23.7939	22.5007	3.50734
LOC115696813	putative disease resistance protein RGA3	10.1405	-5.69974	1.20812	-4.71786	2.38e-06	2.2e-05	1.77814	0	0.925125	35.1472	29.1746	22.613	0.79313	0.833359	0
LOC115718867	scarecrow-like protein 14	142.536	1.38295	0.293276	4.71554	2.41e-06	2.23e-05	104.91	174.099	201.677	80.0575	58.3493	83.5696	184.799	186.672	208.687
LOC115716236	bifunctional dTDP-4-dehydrorhamnose 3,5-epimerase/dTDP-4-dehydrorhamnose reductase	1493.94	0.654307	0.138756	4.71551	2.41e-06	2.23e-05	1551.43	1771.39	1613.42	1114.95	1130.52	1061.83	1876.54	1840.89	1484.48
LOC115702127	myb family transcription factor PHL11	19.3154	-2.74159	0.581558	-4.71421	2.43e-06	2.24e-05	4.44535	2.76348	0.925125	33.1946	40.8445	69.8052	4.75878	8.33359	8.76834
LOC115707790	probable dual-specificity RNA methyltransferase RlmN	11.8371	-5.97792	1.26899	-4.71079	2.47e-06	2.28e-05	0	0	0	48.8156	36.4683	19.6634	1.58626	0	0
LOC115700307	uncharacterized LOC115700307	445.174	-0.86978	0.184649	-4.71044	2.47e-06	2.28e-05	333.401	302.601	327.494	501.824	749.788	712.8	330.735	370.011	377.916
LOC115714654	probable ubiquitin-conjugating enzyme E2 16	840.435	-0.868354	0.184401	-4.70906	2.49e-06	2.29e-05	799.274	615.564	552.3	1267.25	1021.11	1327.28	631.331	699.188	650.611
LOC115708872	uncharacterized LOC115708872	39.2481	2.06769	0.439196	4.7079	2.5e-06	2.31e-05	56.9005	57.3421	78.6356	13.6684	11.6699	6.88221	46.0015	39.1679	42.9649
LOC115707838	60S ribosome subunit biogenesis protein NIP7 homolog	172.535	-0.826805	0.175706	-4.70561	2.53e-06	2.33e-05	136.917	129.883	129.518	236.267	240.691	261.524	124.521	139.171	154.323
LOC115722151	uncharacterized LOC115722151	20.0363	-3.12055	0.663496	-4.70319	2.56e-06	2.36e-05	8.8907	2.76348	9.25125	58.5787	39.3858	45.2259	10.3107	4.16679	1.75367
LOC115709282	phenylalanine ammonia-lyase	1311.62	-1.57045	0.333953	-4.7026	2.57e-06	2.36e-05	656.133	1951.01	1259.1	1872.56	2034.93	2031.23	737.61	752.523	509.441
LOC115708334	uncharacterized LOC115708334	8.71537	-6.40924	1.36334	-4.70114	2.59e-06	2.38e-05	0.88907	0	0.925125	23.4315	21.881	30.4783	0	0.833359	0
LOC115705992	arabinosyltransferase RRA2	409.629	-1.31956	0.28073	-4.70046	2.6e-06	2.38e-05	239.16	383.432	239.607	509.634	726.449	779.656	299.01	314.176	195.534
LOC115723288	sphingoid long-chain bases kinase 1	2499.33	-0.711928	0.151481	-4.69977	2.6e-06	2.39e-05	1937.28	1725.79	1749.41	2919.17	3737.27	3946.45	2089.9	2047.56	2341.15
LOC115725683	probable amino acid permease 7	382.86	1.03737	0.220794	4.69837	2.62e-06	2.41e-05	384.078	527.824	613.358	228.457	183.8	217.281	443.359	375.845	471.737
LOC115702949	O-acyltransferase WSD1	1304.15	-1.06764	0.227248	-4.69815	2.63e-06	2.41e-05	759.266	645.272	783.581	2069.78	1546.26	2847.27	1047.72	915.861	1122.35
LOC115714091	magnesium transporter MRS2-I	91.0641	-2.25844	0.480819	-4.69707	2.64e-06	2.42e-05	45.3426	31.78	21.2779	142.541	210.057	243.827	51.5534	59.1685	14.0294
LOC115725068	dicer-like protein 4	135.323	1.20151	0.255846	4.69621	2.65e-06	2.43e-05	223.157	185.844	174.849	78.1049	48.1382	66.8557	151.488	165.838	123.634
LOC115719388	uncharacterized LOC115719388	3214.71	-0.7783	0.165744	-4.6958	2.66e-06	2.43e-05	2842.36	2565.2	2308.19	3899.39	4282.84	5217.69	2705.36	2835.09	2276.26
LOC115725755	general transcription and DNA repair factor IIH subunit TFB1-1	190.22	0.83996	0.178876	4.69576	2.66e-06	2.43e-05	222.267	218.315	228.506	132.778	134.203	109.132	233.973	208.34	224.47
LOC115706569	shaggy-related protein kinase theta	878.835	-1.30245	0.277425	-4.69479	2.67e-06	2.44e-05	694.363	623.855	547.674	1360.98	875.239	2062.7	556.777	591.685	596.247
LOC115715298	uncharacterized LOC115715298	60.3348	-1.31889	0.28092	-4.6949	2.67e-06	2.44e-05	39.1191	49.7426	37.9301	117.157	96.2763	84.5528	38.8633	41.6679	37.7039
LOC115715190	vacuolar-sorting protein BRO1	1782.28	-0.663187	0.141276	-4.69427	2.68e-06	2.44e-05	1406.51	1479.84	1348.83	2142.03	2275.62	2814.82	1548.19	1587.55	1437.13
LOC115699654	uncharacterized LOC115699654	531.417	-1.54487	0.329098	-4.69427	2.68e-06	2.44e-05	224.935	339.217	155.421	1060.27	630.172	1335.15	302.975	390.012	344.596
LOC115704853	uncharacterized LOC115704853	35.9332	-1.8718	0.39891	-4.6923	2.7e-06	2.46e-05	18.6705	25.5621	15.7271	76.1523	75.8541	55.0576	15.0695	15.0005	26.305
LOC115722497	TNF receptor-associated factor homolog 1a	3665.84	-0.896506	0.191062	-4.69222	2.7e-06	2.46e-05	3176.65	2937.57	2558.9	4123.94	5772.2	5922.63	2947.27	3168.43	2384.99
LOC115706304	UBP1-associated proteins 1C-like	539.199	0.959827	0.204564	4.69206	2.7e-06	2.46e-05	704.143	733.703	580.053	287.035	412.821	263.49	590.088	614.185	667.271
LOC115715462	small nucleolar RNA Z247	13.775	6.13341	1.30734	4.69153	2.71e-06	2.47e-05	17.7814	30.3982	21.2779	0	0	0	19.8282	24.1674	10.522
LOC115704799	uncharacterized LOC115704799	10.844	6.10277	1.30086	4.69133	2.71e-06	2.47e-05	17.7814	9.67216	16.6523	0	0	0	16.6557	16.6672	20.1672
LOC115701123	phosphatidylinositol/phosphatidylcholine transfer protein SFH6	833.728	0.687871	0.146633	4.69111	2.72e-06	2.47e-05	847.283	1016.96	1079.62	579.929	606.833	560.408	1020.76	883.36	908.401
LOC115697476	alcohol dehydrogenase-like 6	230.598	1.10448	0.235486	4.69024	2.73e-06	2.48e-05	256.052	301.91	274.762	109.347	157.543	126.829	329.149	305.843	213.948
LOC115713007	serine/threonine-protein kinase STY8	564.854	0.585532	0.124875	4.68895	2.75e-06	2.5e-05	584.119	631.454	635.561	435.435	443.455	414.899	644.814	610.019	683.931
LOC115704349	tubulin gamma-2 chain	124.911	1.46677	0.312918	4.68741	2.77e-06	2.51e-05	204.486	189.298	179.474	48.8156	70.0192	29.4952	156.247	135.004	111.358
LOC115698695	uncharacterized protein At1g21580	1258.29	-0.716591	0.152877	-4.68736	2.77e-06	2.51e-05	1029.54	800.026	1032.44	1653.87	1760.69	1845.41	1040.59	1180.87	981.178
LOC115698714	glutathione S-transferase U10	247.575	1.73891	0.371081	4.68607	2.78e-06	2.53e-05	194.706	302.601	473.664	117.157	72.9366	100.284	318.045	220.007	428.772
LOC115704739	two-component response regulator ORR4	67.3049	-1.4218	0.30343	-4.68575	2.79e-06	2.53e-05	41.7863	49.0517	39.7804	93.7259	97.7351	153.375	38.0702	47.5015	44.7186
LOC115720716	tetrahydrocannabinolic acid synthase-like	253.813	-1.97968	0.422578	-4.68478	2.8e-06	2.54e-05	88.907	147.155	109.165	331.946	288.829	925.165	126.901	106.67	159.584
LOC115697096	uncharacterized LOC115697096	7.49086	-7.20481	1.53858	-4.68277	2.83e-06	2.56e-05	0	0	0	9.76311	32.0921	25.5625	0	0	0
LOC115719275	zinc transporter 1	356.423	-1.62672	0.34747	-4.68162	2.85e-06	2.58e-05	90.6851	230.75	250.709	847.438	493.052	650.86	212.559	211.673	220.085
LOC115717431	uncharacterized LOC115717431	32.2074	2.31909	0.495607	4.67929	2.88e-06	2.6e-05	24.894	36.6161	38.8553	5.85787	7.29366	16.7139	67.416	47.5015	44.7186
LOC115708266	probable carboxylesterase 8	14.6609	-4.57094	0.977029	-4.67841	2.89e-06	2.61e-05	5.33442	1.38174	2.77538	44.9103	11.6699	60.9567	1.58626	3.33344	0
LOC115698958	probable LRR receptor-like serine/threonine-protein kinase At1g05700	66.059	2.05788	0.439901	4.67805	2.9e-06	2.62e-05	32.8956	94.649	63.8336	17.5736	32.0921	27.5288	84.8649	118.337	122.757
LOC115700542	cytochrome P450 734A1	323.574	1.2194	0.260762	4.67628	2.92e-06	2.64e-05	247.161	350.961	447.761	240.173	148.791	174.021	445.739	436.68	420.881
LOC115713687	uncharacterized protein At2g23090	61.5767	1.51084	0.323138	4.67552	2.93e-06	2.65e-05	66.6802	62.1782	81.411	41.0051	18.9635	30.4783	85.658	77.5024	90.3139
LOC115709437	zinc finger A20 and AN1 domain-containing stress-associated protein 4	2681.86	-0.89395	0.191208	-4.67528	2.94e-06	2.65e-05	2131.1	2125.8	1662.45	3756.85	3177.12	4908	2115.28	2243.4	2016.72
LOC115713796	protein BCCIP homolog	130.459	-0.976124	0.208833	-4.67418	2.95e-06	2.66e-05	98.6867	99.4851	115.641	175.736	214.434	179.921	87.2442	92.5028	110.481
LOC115725348	AUGMIN subunit 4	562.116	0.647158	0.138516	4.67209	2.98e-06	2.69e-05	604.567	578.948	667.94	439.34	425.95	387.37	689.23	664.187	601.508
LOC115712390	protein SULFUR DEFICIENCY-INDUCED 1	35.929	-2.04129	0.437139	-4.66965	3.02e-06	2.72e-05	12.447	17.9626	13.8769	60.5313	99.1938	64.8894	26.9664	10.8337	16.6599
LOC115709840	protein DENND6A	604.472	-0.875119	0.187481	-4.66779	3.04e-06	2.74e-05	442.757	472.554	464.413	661.939	921.919	1041.18	502.051	495.015	438.417
LOC115702052	uncharacterized LOC115702052	9.23865	-6.48393	1.38962	-4.66598	3.07e-06	2.76e-05	0	1.38174	0.925125	17.5736	40.8445	21.6298	0.79313	0	0
LOC115725195	probable amino acid permease 7	788.326	1.77266	0.380052	4.66424	3.1e-06	2.79e-05	481.876	676.361	1426.54	351.472	288.829	380.488	1063.59	831.692	1594.09
LOC115701338	photosystem II repair protein PSB27-H1, chloroplastic	90.1016	-1.7725	0.380194	-4.6621	3.13e-06	2.81e-05	85.3507	52.506	48.1065	138.636	191.094	153.375	35.6908	32.501	73.6541
LOC115716268	uncharacterized LOC115716268	1879.42	-1.01647	0.21806	-4.66144	3.14e-06	2.82e-05	1229.58	1488.13	1300.73	2895.74	2039.31	3693.78	1376.08	1335.04	1556.38
LOC115699449	SWI/SNF complex component SNF12 homolog	486.478	0.717383	0.153908	4.66111	3.15e-06	2.82e-05	524.551	526.442	616.133	310.467	390.94	323.464	555.984	586.685	543.637
LOC115711281	pentatricopeptide repeat-containing protein At4g32450, mitochondrial	73.6443	1.43489	0.307851	4.66099	3.15e-06	2.82e-05	113.801	93.2673	84.1864	31.242	36.4683	32.4447	82.4855	76.669	112.235
LOC115708324	ATP synthase subunit alpha, chloroplastic	29.1696	-2.06712	0.443524	-4.66067	3.15e-06	2.83e-05	14.2251	19.3443	27.7538	60.5313	59.808	42.2764	8.72442	15.8338	14.0294
LOC115712832	probable xyloglucan glycosyltransferase 12	281.165	-2.08465	0.447716	-4.65618	3.22e-06	2.89e-05	106.688	195.516	101.764	374.903	326.756	1018.57	163.385	150.838	92.0676
LOC115703557	uncharacterized membrane protein At1g16860	151.673	1.16796	0.250884	4.65539	3.23e-06	2.9e-05	207.153	174.099	174.849	97.6311	81.689	71.7716	193.524	142.504	221.839
LOC115709156	uncharacterized LOC115709156	14.9369	-2.97513	0.639624	-4.65137	3.3e-06	2.95e-05	5.33442	6.90869	4.62563	39.0524	37.927	27.5288	6.34504	5.83351	0.876834
LOC115700686	aldose 1-epimerase-like	249.478	-1.25995	0.271076	-4.64794	3.35e-06	3e-05	153.809	185.844	135.068	357.33	315.086	575.156	153.074	203.34	166.599
[truncated: 4,284 more rows]

## Sheet: Table S3
Table S3. Unique genes to non-embryogenic and embryogenic calli.
[truncated: 177 more rows]

## Sheet: Table S4
Table S4. List of phytohormone-related differentially expressed genes (RC:Rooty Callus; NEC: Non-Embryogenic Callus; EC: Embryogenic Callus).
[truncated: 206 more rows]

[truncated: 2 more sheets: Table S5, Table S6]
